# Supplementary material for: Improved cancer biomarkers identification using network-constrained infinite latent feature selection
Source: PLoS One. 2021 Feb 11;16(2):e0246668. doi: 10.1371/journal.pone.0246668 (PMC7877636; doi:10.1371/journal.pone.0246668)
Supplement: S1 Table — (XLSX) [file pone.0246668.s002.xlsx]

## Sheet: Sheet1
	LASSO	MRMR	PLS-DA	RELIEFF	ILFS	NCILFS
BRCA	0.945	0.95	0.941	0.952	0.938	0.955
COAD	0.943	0.951	0.949	0.942	0.958	0.968
KIRC	0.896	0.945	0.902	0.943	0.927	0.924
LIHC	0.811	0.785	0.912	0.873	0.927	0.959
PRAD	0.912	0.918	0.895	0.916	0.916	0.923
