# Supplementary material for: Improved cancer biomarkers identification using network-constrained infinite latent feature selection
Source: PLoS One. 2021 Feb 11;16(2):e0246668. doi: 10.1371/journal.pone.0246668 (PMC7877636; doi:10.1371/journal.pone.0246668)
Supplement: S2 Table — (XLSX) [file pone.0246668.s003.xlsx]

## Sheet: network-constrained ILFS
Rank	BRCA	COAD	KIRC	LIHC	PRAD
1	HSPA8	POLR2D	POLR2E	POLR2D	POLR2I
2	POLR2H	POLR2C	POLR2C	POLR2E	POLR2C
3	ELAVL1	POLR2E	POLR2D	NCBP2	PUF60
4	HNRNPF	PRPF19	PPIE	POLR2C	PPIL1
5	POLR2J	NCBP2	POLR2I	POLR2B	U2SURP
6	SNRPE	HSPA8	DHX15	PRPF19	FUS
7	POLR2D	PPIE	CTNNBL1	AQR	CD2BP2
8	POLR2I	XAB2	AQR	XAB2	SF3A1
9	BUD31	POLR2H	SNRPN	POLR2H	HNRNPF
10	NCBP2	EIF4A3	POLR2B	HSPA8	CTNNBL1
11	EIF4A3	RNPS1	PCBP1	ISY1	TXNL4A
12	HNRNPU	SF3B3	DNAJC8	GTF2F2	POLR2K
13	PRPF19	ELAVL1	CRNKL1	SNW1	ALYREF
14	HNRNPL	HNRNPA1	NCBP2	DHX9	PLRG1
15	HNRNPA2B1	FUS	PRPF19	POLR2K	DNAJC8
16	POLR2F	HNRNPD	HNRNPC	SNRPB	POLR2H
17	POLR2K	SNRPF	HNRNPA1	SNRPE	SF3B2
18	RNPS1	EFTUD2	POLR2F	SF3B4	EIF4A3
19	CRNKL1	SNRPB	HSPA8	EIF4A3	HNRNPL
20	HNRNPC	SNRPD2	CWC15	SF3B2	ELAVL2
21	NUDT21	HNRNPA0	POLR2J	RNPS1	XAB2
22	DHX9	PPIL1	POLR2H	SNRPD2	HSPA8
23	POLR2G	HNRNPH1	LSM3	SUGP1	PPIH
24	LSM4	DHX9	DHX16	POLR2J	PPIE
25	HNRNPH1	GTF2F2	EFTUD2	PRCC	FIP1L1
26	EFTUD2	DHX15	LSM7	SNRNP200	ISY1
27	SRSF6	LSM2	PAPOLA	POLR2I	NCBP2
28	NCBP1	HNRNPF	RNPS1	PRPF6	POLR2D
29	CPSF7	HNRNPU	DDX46	RBM22	WDR33
30	DDX42	CHERP	CDC5L	PQBP1	PRPF4
31	CSTF2	NUDT21	CWC25	SNRPD1	SRSF3
32	CWC25	HNRNPA2B1	MAGOHB	PUF60	HNRNPH2
33	ELAVL2	HNRNPM	LSM6	TXNL4A	GPKOW
34	AQR	DDX23	SNW1	DDX23	PCBP2
35	SRSF1	POLR2J	HNRNPH2	EFTUD2	HNRNPC
36	DDX23	PCBP2	HNRNPM	YBX1	SF3A2
37	LSM6	BUD31	POLR2G	LSM2	HNRNPA0
38	XAB2	NCBP1	PCF11	HNRNPA2B1	LSM6
39	CWC15	CSTF1	LSM2	ELAVL1	WBP4
40	CPSF2	YBX1	CPSF4	DHX16	POLR2F
41	CWC22	HNRNPL	YBX1	CWC15	POLR2L
42	GPKOW	CTNNBL1	MAGOH	GPKOW	CDC5L
43	U2AF2	ALYREF	POLR2A	HNRNPU	USP39
44	SNW1	DHX16	PCBP2	CDC5L	SNRPA1
45	ALYREF	DDX46	XAB2	PPIE	U2AF1L4
46	DNAJC8	CCAR1	LSM4	DDX46	HNRNPA1
47	CPSF3	CSTF3	DHX38	BUD31	CWC25
48	SRSF9	CRNKL1	PABPN1	CRNKL1	YBX1
49	PCF11	CLP1	CHERP	FUS	CSTF2T
50	SRSF5	SRSF7	FUS	RBMX	POLR2G
51	CLP1	POLR2I	HNRNPA0	HNRNPUL1	CWC15
52	PPIE	SNRNP70	ELAVL2	HNRNPL	SNRPA
53	GTF2F1	U2AF2	NCBP1	DDX42	SNRPD1
54	POLR2B	PRPF4	CSTF1	SNRPA1	AQR
55	PCBP2	POLR2G	EIF4A3	HNRNPC	POLR2E
56	CTNNBL1	SRSF6	HNRNPF	CPSF7	PRPF3
57	LSM3	SRSF9	ISY1	DHX15	SRSF7
58	HNRNPUL1	CWC15	U2AF1L4	CCAR1	HNRNPM
59	CCAR1	LSM4	CD2BP2	HNRNPH2	SRRM1
60	POLR2E	HNRNPUL1	SRSF6	PPIL1	GTF2F2
61	HNRNPM	HNRNPC	HNRNPA2B1	HNRNPA1	LSM3
62	CSTF3	POLR2K	GTF2F2	POLR2G	DDX42
63	DHX38	LSM5	DDX23	CD2BP2	RBM22
64	LSM2	SNW1	SRSF9	NCBP1	HNRNPH1
65	MAGOHB	CPSF4	HNRNPU	HNRNPM	RNPS1
66	RBM8A	GTF2F1	U2AF2	U2SURP	ELAVL1
67	LSM7	CD2BP2	ALYREF	POLR2A	SNRPG
68	CDC5L	CPSF3	GTF2F1	HNRNPA0	NCBP1
69	HNRNPH2	GPKOW	HNRNPL	DNAJC8	SMNDC1
70	LSM5	ISY1	CPSF3	PCBP1	SNRPB
71	PCBP1	LSM7	GPKOW	SNRPB2	POLR2A
72	HNRNPA1	SRSF1	CSTF3	CHERP	LSM5
73	ISY1	POLR2F	BUD31	HNRNPH1	PQBP1
74	CSTF1	DDX42	CLP1	HNRNPR	BCAS2
75	POLR2A	CWC22	HNRNPUL1	CTNNBL1	SF3B5
76	CD2BP2	MAGOHB	HNRNPD	HNRNPF	CPSF7
77	POLR2L	CSTF2	CWC27	POLR2L	HNRNPA2B1
78	FIP1L1	HNRNPR	HNRNPR	GTF2F1	RBMX
79	HNRNPA0	AQR	CDC40	WDR33	SRSF11
80	DDX46	LSM6	DDX42	HNRNPD	SNRPF
81	U2AF1L4	RBM8A	WDR33	SYMPK	PRPF19
82	HNRNPD	MAGOH	SRSF5	SRSF1	HNRNPU
83	FUS	CPSF7	CWC22	CWC25	PRPF31
84	HNRNPR	CDC40	HNRNPH1	CSTF1	DHX38
85	CWC27	UPF3B	CCAR1	PRPF3	SRSF1
86	YBX1	DNAJC8	FIP1L1	CLP1	DHX15
87	DHX15	POLR2L	BCAS2	CSTF3	SART1
88	SRSF7	CDC5L	LSM5	ALYREF	HNRNPUL1
89	POLR2C	DHX38	ELAVL1	FIP1L1	BUD31
90	CHERP	PABPN1	CPSF7	U2AF2	DHX16
91	GTF2F2	CWC27	CPSF2	USP39	SF3A3
92	MAGOH	PCF11	POLR2K	CSTF2	PRPF40A
93	UPF3B	CWC25	SRSF7	SNRNP70	CSTF1
94	DHX16	PCBP1	NUDT21	NUDT21	PHF5A
95	PAPOLA	POLR2B	RBM8A	SART1	PRPF8
96	CSTF2T	FIP1L1	UPF3B	CPSF4	CHERP
97	CPSF4	HNRNPH2	CSTF2T	PRPF31	LSM2
98	CDC40	BCAS2	DHX9	ELAVL2	SRSF5
99	WDR33	U2AF1L4	UBC	CPSF3	SF3B3
100	BCAS2	WDR33	NUP107	CWC27	SNRNP40

## Sheet: ILFS
Rank	BRCA	COAD	KIRC	LIHC	PRAD
1	SPRY2	BCAR3	PRRG2	COLEC10	PSMD1
2	TMEM220	GLTP	PRDX4	GDF2	GNG4
3	TSLP	GRAMD3	PLA2G4F	ANGPTL6	GSTP1
4	ROBO3	BRAT1	HYKK	USF1	POLR2I
5	SCN4B	GUCA2A	PHYHD1	RCCD1	CTF1
6	PPP1R14A	PKIB	EFHD1	CDK5	SOX15
7	TDRD10	KAT2A	SYNE4	CXCL14	HPN
8	MATN2	LPAR1	CA10	OIT3	ETNK2
9	NTRK2	SPPL2A	CHL1	DHX30	PLP2
10	RGN	TFAP4	SAP30	COPS6	LRP6
11	MME	NR3C2	PLCZ1	RFWD2	RAB17
12	IL11RA	EPB41L3	MAN1C1	TIMM50	FBL
13	PROS1	WDR74	LDHA	SUGP1	CGREF1
14	CACHD1	ZER1	GPD1L	BRAT1	KIF3A
15	HOXA5	TRIM27	CNTN3	LCAT	PINLYP
16	ADAM33	DDX56	VIM	DEDD	TMEM246
17	POU6F1	C2orf88	OVCH2	PPOX	MAPK1
18	HOXA4	EDN3	SERPINA5	ECM1	APOBEC3C
19	ANXA1	KAT2B	TRADD	FASTK	SERP2
20	FGFR1	METTL7A	SLC15A4	TIGD6	PTPN6
21	SH3BGRL2	TEAD4	CCDC181	BMPER	FBXO17
22	MAMDC2	SND1	PAK6	RMND5B	PYCR1
23	LIMS2	NR5A2	SLC25A33	ARFGAP1	YWHAB
24	ITM2A	POLR1C	COLGALT1	PRCC	SLC19A1
25	CYYR1	SDCCAG3	GABARAPL1	ADAMTS13	S100A16
26	SDPR	GPD1L	AGBL4	ATP5J2	DOK4
27	SRSF6	FBLIM1	TFCP2L1	PCGF1	TUBA4A
28	KLHL29	HHLA2	BSPRY	SF3B4	RAC3
29	METTL7A	LRRC19	RFC2	SAC3D1	ANKRD35
30	ADAMTS5	BYSL	KCNJ1	NPLOC4	ANAPC11
31	GIPC2	VARS	PFKFB2	KRTCAP2	EFNB1
32	DMD	MTHFD1L	PAQR7	SHC1	RAB7B
33	HOXA3	CMTM8	MYDGF	AATF	ARRB2
34	TPM3	UGP2	PIK3C2G	C4B	LURAP1
35	APCDD1	TMEM236	FAM3B	ANKRD39	XPO1
36	LDB2	SLC25A23	ACOT12	BCS1L	ACSF2
37	ACTR10	KRT20	APEH	TMEM115	ANXA2
38	SYN2	SLC30A4	PCCB	PIGU	PPIL1
39	SRPX	SF3B3	SIRPA	LRRC14	EEF1A1
40	ANKRD29	ENPP6	CLCNKB	COMMD4	LRFN1
41	EGFR	EXOSC5	AP1M2	NSUN5	DMKN
42	C1QTNF9	FARSA	DDB2	CPSF4	PSMA7
43	CDKN1C	PDDC1	BARX2	CLEC4G	L3MBTL4
44	NKAPL	PPP1R35	ESRRG	VPS45	PUF60
45	RERGL	NOP2	RPL38	ARPC1A	B3GNT8
46	ADRB2	SMPDL3A	SFRP1	EXOSC1	CAV2
47	SSTR1	TRMT1	GLRX5	ABCF2	EPHA10
48	PAMR1	ETFDH	OVOL2	AKIP1	PRPF40A
49	TINAGL1	SLC51B	DUSP15	CRHBP	CD40
50	FAM124A	GTPBP3	PLOD3	MEA1	CDKN1C
51	CBX7	TMEM161A	TNNC1	RABIF	GSTM4
52	HLF	CA2	RHBG	RECQL5	HIST3H2A
53	LMOD1	NSUN5	SQRDL	SCAMP3	ST6GALNAC4
54	TSHZ2	HAUS5	CWH43	FCN2	CXorf57
55	CORO2B	DPM2	ANO5	VPS16	GJA1
56	KLHL21	AGAP3	ARHGEF39	MSTO1	TMTC4
57	MSRA	ATIC	HEPACAM2	SART1	VSNL1
58	NUDT7	ANKRD13D	APBB1IP	MTX1	C16orf74
59	DPYSL2	GUCA2B	KCNH3	HMGXB3	PSMB3
60	EZH1	DNAJC28	HLA-B	TMEM120B	ANKRD65
61	TGFBR3	SEMA6A	CA9	TMEM79	RAB34
62	PEAR1	PAQR5	GGT6	C1orf43	DBNDD2
63	FMO2	DPF3	SLC15A2	HIGD1B	ID4
64	BOC	ANAPC7	P4HB	GPATCH4	HRASLS5
65	KL	UGT2A3	LDHB	LHX4-AS1	EFEMP2
66	PLAGL1	SCN9A	HSD11B2	SPTAN1	TCEAL2
67	CLIP4	SETD6	KCNJ16	CCT3	SIM2
68	TMEM246	METTL1	MAP6	B4GALT3	RAP1GAP
69	AQP1	CDK5	ATP6V1C2	PBXIP1	RND2
70	SOBP	TMEM132A	BDH1	COPS5	CAPG
71	FAM13A	ENOPH1	VAMP5	PSMB4	C15orf59
72	KANK1	RUVBL1	MLKL	LARS	SNX7
73	ARHGEF4	ENC1	CXCR4	DNAJB6	CLIC3
74	CHL1	DNAAF5	MOB3A	FLAD1	ATAD3C
75	STAT5B	AMPD2	MRAP2	TMCO1	GJB1
76	LTBP4	ALKBH2	NDUFA4L2	BAP1	IL17RE
77	PRCD	TMEM37	TMEM140	C14orf93	HOXD13
78	JAM2	TKT	ANXA9	PYGO2	UAP1
79	LCAT	ENTPD5	EGLN3	JMJD4	TMEM132A
80	LARP6	NOP16	DHRS11	FIBP	MMP28
81	CCDC178	CUL5	EXOSC5	CPSF3	SBK1
82	TNFRSF10D	TTYH3	FAM167A	RHEB	SLC16A5
83	STAT5A	AJUBA	FOLR3	THEM5	HAAO
84	FAXDC2	MIER3	CBLC	CLEC1B	CBX8
85	RNF150	ZNF598	ERP27	KRI1	TRIP10
86	ARHGAP20	ACD	CLDN8	PRPF31	ASPHD1
87	H2AFY	B3GNTL1	SIX4	DYNLRB1	EEF2
88	PGM5	NONO	ALDH1A2	VPS72	AOX1
89	VIT	CDKN2B	BIK	IRF3	SUPT16H
90	PPM1F	SLC4A4	ODF3B	CRTC2	TBC1D30
91	PPP1R12B	MUSK	PFKP	INTS1	EPCAM
92	PNMAL2	PPP2R3A	ANKRD39	DDX41	GNAI2
93	FAM162B	TMEM206	PIP5K1B	GDI1	P3H3
94	MAB21L1	ITM2C	LHX1	ARFRP1	TCF7L1
95	GNAL	SEMA6D	SPAG4	HMBS	C15orf41
96	IL33	TEF	BAX	HDAC5	RAB38
97	CEP112	BMP5	C1orf226	UBE2D2	C11orf45
98	SLC35A2	CPEB3	RPL23A	DAP3	PCSK6
99	CCDC167	PRKACB	TPI1	CCDC137	TSPAN13
100	CDC14B	IL6R	TYMP	TAF10	RPL39L

## Sheet: LASSO
Rank	BRCA	COAD	KIRC	LIHC	PRAD
1	PAFAH1B3	CDH3	OVCH2	THY1	VSNL1
2	TSLP	PKIB	TFCP2L1	C20orf144	HPN
3	SYNM	KIAA1257	ACOT12	TRPC6	NKX2-3
4	PAMR1	CEMIP	NDUFA4L2	THEM5	AMACR
5	PCDH17	ESM1	CA9	SLCO1C1	DLX1
6	MME	ETV4	PIK3C2G	CDH13	CPA6
7	PPP1R14A	SCGN	PROM2	CD34	SNCG
8	BGN	BMP3	PRRG2	RASL12	GSTP1
9	ADAM33	CLEC3B	PLA2G4F	CXorf36	PIK3C2G
10	CTHRC1	MUSK	GGT6	APOF	ZIC2
11	DMD	ABCA8	CA10	NOX4	SIM2
12	SDPR	SCARA5	SERPINA5	OLFML2B	LY6G6D
13	HSD17B6	GCNT2	KCNJ10	MT1F	C10orf82
14	INHBA	FAM135B	HS6ST2	CNDP1	PCP4L1
15	FN1	CA7	CLCNKB	OLFML2A	LGR6
16	CD300LG	TMIGD1	KCNJ1	HIGD1B	HOXD13
17	ABCA10	GUCA2A	TFAP2B	EBF2	SLC14A1
18	SPC25	SLC51B	EPB41L4B	LCAT	CGREF1
19	UBE2T	SPIB	PAK6	CLEC4M	APOF
20	TRIM59	OTOP2	PHF21B	GABRD	MMP26
21	NUAK2	VSTM2A	OVOL2	GPR182	PDLIM5
22	OIP5	BEST4	VEGFA	NAT2	NLRP12
23	SKA3	TMEM72	KCTD8	CLEC1B	MATK
24	ERCC6L	SLC4A4	CDKN2A	BCO2	DLX2
25	NEK2	CA4	RHCG	ANGPTL6	KCNJ15
26	TPX2	CWH43	EGLN3	SCN4A	EPHA10
27	PTTG1	C2orf88	NOL3	MARCO	ALDH3A1
28	KIF4A	UGT1A8	CDCA2	ADAMTS13	C2orf72
29	CDKN3	CA2	PLCZ1	JRK	INSC
30	PKMYT1	CHP2	ACPP	PRC1	OR51E2
31	CDC25C	UGT1A10	INPP5J	CFP	B3GAT1
32	NUSAP1	AJUBA	ANGPTL4	CCNB2	ID4
33	CCNB1	FJX1	PLA2G3	KIF20A	ISL2
34	FMO2	GRIN2D	RAB25	KCNN2	S100A6
35	BUB1B	PLEKHN1	ENPP3	CCNB1	CAPZA3
36	KIF20A	MDFI	KNG1	MXD3	GLRA4
37	BUB1	WNT2	HRG	BIRC5	C2orf88
38	HMMR	TMEM132A	CLDN8	FBXO43	SLC16A5
39	DLGAP5	TRIB3	RALYL	FAM189B	RND2
40	LAMP5	CCNO	F11	UBE2T	CMTM5
41	KIF26B	SLCO4A1	FRMD7	DBH	CYP11A1
42	WISP1	PDX1	GRHL2	RD3L	ZNF488
43	GABRD	SPTBN2	LYPD6	AURKB	SERPINB5
44	GLRA4	SIM2	COL23A1	HMMR	APOBEC3C
45	MATN2	SLC7A5	TNNC1	FCN2	SH3GL3
46	HOXA5	MCIDAS	ESRP1	CRHBP	QPRT
47	ADAMTS5	C6orf223	ATP6V1C2	BMPER	TCEAL2
48	DPP6	RHPN1	IRX2	GDF2	DPT
49	HOXA4	KHDRBS2	CASR	NTF3	HSPA1B
50	C2orf40	RXRG	DUSP9	FCN3	HIST2H3A
51	KLHL29	MYOC	FAM19A4	COLEC10	HIST1H3A
52	UBE2C	CLCA4	CHL1	NDST3	DLL3
53	C1QTNF9	TMEM100	CLDN16	CLEC4G	HSPB1
54	ADRB2	GUCA2B	HSD11B2	CDCA5	DAB1
55	HLF	CADM3	APOB	RECQL4	CTNNA2
56	BTNL9	GREM2	LANCL3	TNFRSF4	POMC
57	CA4	STMN2	ACSL6	STAB2	C2
58	SPRY2	SCN9A	CFTR	SHBG	CERS1
59	ASF1B	SGCG	SPHKAP	SKAP1	TUBB4A
60	CCNB2	FAM107A	HELT	CYP2C8	HOXC6
61	CEP55	GSG1L	ANO7	GNAO1	COLEC12
62	HJURP	ROPN1	PDE1A	ASPG	PCSK6
63	CKAP2L	STMN4	MEGF10	CYP2C9	AMIGO2
64	SYN2	GFRA2	HAVCR2	GRIN2B	CDH17
65	PLK1	PKHD1L1	TRIM67	TDO2	HSP90AA1
66	SLC22A15	DHRS9	PLCG2	MOGAT2	CENPN
67	IGSF3	SLC25A34	BLK	UROC1	FEV
68	RTN4RL2	SLC26A3	ANKRD2	RTP1	GSDMA
69	F2RL2	GLP2R	APLN	DIRAS3	RAB19
70	DPEP1	CA1	PAQR4	RDH16	TMPRSS12
71	IL17B	CEACAM7	MYOZ2	PLAC8	CCDC110
72	SLC24A2	HPSE2	DMKN	FXYD1	SMPDL3B
73	CENPW	TRPM6	PSG5	TTR	HIST1H4A
74	ADAMTS14	GPR15	ITGB3	EDIL3	KLHL35
75	KLHL13	ENPP6	HMX3	SLC22A1	FOXA2
76	CADPS	SLC26A2	HIST1H3A	FBP1	RNF128
77	LRRC38	FABP1	PNMA2	C9	ASPHD1
78	DYNC1I1	ANO5	BNIP3L	GSTZ1	GNG13
79	MRAP2	HPGD	ACSBG2	CACNA1C	REPS2
80	CST2	CTNND2	CRHBP	FTCD	TNNI3K
81	PTN	UGT2A3	DCLK1	HEY1	GOLM1
82	GLI1	TMEM236	CASKIN1	PCK1	NCKAP5
83	COL1A1	EDN3	ADRA1B	BMP5	FRMPD3
84	MFAP2	HHLA2	SUCNR1	TTC36	GMDS
85	COL1A2	TMEM37	ACTN3	CXCL14	PWP2
86	RGS4	CDKN2B	GNG13	AMPH	NETO2
87	ADAM12	SLC17A4	TMPRSS4	CYP4A22	RPL39
88	OIT3	RNF152	MESP1	LPA	POU5F1B
89	ZNF469	ADAMDEC1	ABLIM3	PHACTR3	HOXB2
90	COL5A2	PDE6A	EFCAB1	ALB	C4A
91	VCAN	DPF3	RASD2	SPARC	CPA1
92	TESC	PADI2	CAPSL	GLI2	IER5
93	SFRP2	ADTRP	NLGN3	CYP4A11	CDC20
94	CACNA1D	B3GALT1	C4B	CYP3A43	AURKB
95	OTX1	C10orf99	CADM4	PGLYRP2	ARHGEF26
96	KDELR3	TGFBI	S100A2	COL4A1	CECR2
97	OXTR	AADACL2	SLC16A11	CYP39A1	EVPLL
98	CILP2	HTR4	NCR3	ALDH8A1	GPR85
99	COL6A3	KRT20	CCDC33	LRRN3	WISP3
100	ADAMTS6	C11orf86	IL1RL1	PBLD	FCGR1A

## Sheet: mRMR
Rank	BRCA	COAD	KIRC	LIHC	PRAD
1	TGFBR3	CTNND2	CTNNAL1	GSTZ1	ETNK2
2	RIPK4	POLR2C	ATP6V0E2	SOX18	DYNC1H1
3	DNASE1L3	TMEM72	NGF	PUF60	C10orf82
4	RSPO3	GFRA2	CAPN13	MKRN3	GLRA4
5	FMO2	RDH5	SLFN13	THRA	FAM178B
6	TSLP	BMP3	SLC29A4	TMEM79	APOF
7	MMP27	CWH43	SLC9A9	HRAS	DLL3
8	CYP7A1	BDKRB1	ZNF395	ZNF3	TSACC
9	OR5K2	DDX11	RIMBP3C	GABRD	GJB5
10	SMYD1	VWC2	PARVB	C9	NETO2
11	FAM107A	TLR7	CCND1	PLA2G4C	B3GAT1
12	MSRA	C10orf105	ARHGEF39	PIGM	IER5
13	PTN	ALKBH2	CD5	PBLD	KAT2A
14	ALDH1A2	CRHBP	GAL3ST1	CXCL12	FEV
15	HAS3	BCAR3	NETO2	ALG8	AMACR
16	IQSEC3	AUNIP	RAC3	NAT2	CALML3
17	EZH1	RRS1	RIMKLA	FXYD1	PIK3C2G
18	SRPX	CDH3	RIC3	HIGD1B	RAB17
19	SYNM	SNX24	GRAMD4	C20orf144	MATK
20	C9orf116	B3GALT4	MYEOV	SMG5	ARHGEF26
21	TEF	TMEM132A	ALDOC	MEF2D	IL17RE
22	LAMP5	SPRY4	DOK3	CYP2C8	GSDMA
23	CCL16	GTF2H4	PBX1	ANGEL2	RSPH14
24	SLC44A4	MOCS1	DNAH11	NME1	CHP2
25	PAMR1	PIK3R2	PRR16	GSPT2	EVX2
26	CCDC178	PGM1	PLEKHN1	APOF	OR51E2
27	GRIA4	LRRN2	CA9	FBP1	CAPZA3
28	SH3BGRL2	RMDN2	STAMBPL1	CXorf36	FAM155B
29	NUAK2	CDCA3	FDXR	ZC3H8	HPN
30	RAPGEF3	GRIA3	PAQR7	UQCRHL	CPA1
31	EGR1	CDC34	ASPHD1	ZNF48	EVPLL
32	RGCC	CLCN4	RASAL3	KAT2A	INSC
33	HOXC10	SLC25A23	NAP1L2	LCAT	NKX2-3
34	ACTG2	CFAP45	PTGFR	ALG3	RPL37
35	SDPR	TSPAN7	NOL3	GNAO1	ENTPD5
36	APCDD1	EFNA5	LRRC17	GPR182	LRFN1
37	ZNF668	NIP7	RNASET2	ECM1	CDKN1C
38	SCN3A	EPB41L3	PRELID2	CD3EAP	SYNJ2
39	AKR1C3	ENDOD1	ZNF320	CNPY2	RAC3
40	TINAGL1	HPSE2	TMEM86A	RASL12	NLRP12
41	PAPPA2	PHGR1	ARRB2	ABCB8	DPF1
42	ASB1	GNG7	FAM19A1	SHBG	ID4
43	PLK1	BHLHE40	SLC17A4	KCNN2	WISP3
44	C3orf36	CSNK2A1	CGNL1	ZNF324	SNAI2
45	DEGS2	C7orf31	PHGDH	MESP1	COLEC12
46	VOPP1	SRCIN1	SLC1A4	THEM5	S100A14
47	NUDT7	WDR7	MYO3A	ASPG	KCNJ11
48	NYAP1	CCL14	AEN	PSMC3	CRTAC1
49	GNAL	ITM2C	VCAM1	CD1D	CPA6
50	FN1	TBL2	HS3ST3B1	PMF1-BGLAP	SH3GL3
51	SMIM22	CITED2	OSCAR	ZNF572	EPHA10
52	KIF4B	GPT	KRBA1	ANGPTL6	SLC2A5
53	METTL7A	UGDH	GLRX5	ERGIC3	WNT10B
54	TMEM246	RRP12	TNFSF9	PPM1F	PPP1R9A
55	AGR3	TP53INP2	SYNM	NOP2	CENPN
56	ERCC6L	ARRB1	GPR155	UGT2B7	HRASLS5
57	FSIP1	GRINA	NDRG1	HSD17B13	RPL39L
58	HIST1H4I	RPL12	CFAP61	RMND5B	C2orf72
59	UNC5B	METTL7A	LZTS1	TTC36	SH3RF1
60	CERS2	KLHL34	MAP6	UBC	NGF
61	LIFR	ASXL3	DDB2	RNPC3	DUOXA1
62	FOSB	SIPA1L2	NCF1	ALKBH6	PLA2G2C
63	KLHL21	MXD3	MYH14	PSMD4	ISL2
64	GK	ISY1	KDF1	ZNF740	GBP6
65	MGARP	HTR7	APOBEC3C	SDHC	RTN4RL2
66	KDELR3	TRMT112	CD200	SNRPE	SRRM3
67	TSACC	SOSTDC1	VWA7	SRA1	CAPN6
68	ADAM33	AGAP3	NOP16	CD99L2	ERBB3
69	PPL	CCL15	PPP1R3G	MARK4	CPLX1
70	ADCYAP1R1	ACAA2	SFXN5	RRNAD1	DPT
71	ANKRD29	PRPF19	QRFPR	PGLYRP2	KANK4
72	ARHGEF4	CAPG	SLC16A1	PODXL	GOLGA2
73	JUN	SLC25A20	PDLIM1	SLC38A7	DBNDD1
74	SBK1	CDKL1	HIST1H2BN	SLC25A47	JDP2
75	PCDH17	KCNG3	SHMT2	FAM200A	POLR2H
76	DPYSL2	ACAT1	CFAP46	H2AFV	ZNF157
77	NTF4	SEMA6A	OLFML2A	CTU1	ZNF850
78	ELANE	ST3GAL2	CORO2B	MEGF8	FBXW10
79	GABRD	FBLIM1	PNP	GPR89A	LRIG1
80	PDGFD	CES2	BTN3A2	TWF2	CBX8
81	GTF2IRD1	SLC38A7	ZNF582	MEN1	HFE
82	AMOTL2	SHC1	AK5	CYP39A1	TMIE
83	CBX7	DNAJC28	TPP1	COLEC10	PLCB4
84	P4HA3	C1orf159	MSX1	FAM83H	TPRXL
85	BRIP1	GTF2A1	ENO2	RRM2B	RPL23
86	POU6F1	DUSP14	MATK	AGAP3	TBC1D30
87	BST2	C1QTNF2	ST3GAL6	UROC1	GALNT9
88	GRM8	SLC8A3	ZSCAN1	MOGAT2	IFI27L2
89	BCL9	CPEB3	SEMA6A	DUS1L	PHYHIP
90	CX3CL1	TBC1D24	TNFAIP8L2	NDST2	LGR6
91	FAXDC2	LANCL3	HYKK	ADRA1A	RIMKLA
92	IL11RA	LDHD	CDH20	C5orf51	ARMCX1
93	CAPZA1	TCF21	CSPG4	EFNA4	HIPK2
94	TPO	CAMK4	NAP1L3	CYP2C9	MANEAL
95	C9orf172	ZNF121	BDH1	FAM198B	SOX7
96	NREP	DNAH14	FOXN4	ERCC1	CLEC9A
97	DNAJB4	SNAI1	ZNF581	WDR92	KCNQ5
98	NKAPL	DDX31	KCNJ16	ALG1	UAP1
99	SCN5A	ANO5	P2RX7	ZC3H3	GSTM3
100	KIF18A	ACADS	PTGR1	MEPCE	RAB7B

## Sheet: PLS-DA
Rank	BRCA	COAD	KIRC	LIHC	PRAD
1	SPRY2	IL6R	OVCH2	PLAC8	HPN
2	TSLP	METTL7A	PRRG2	ADAMTS13	MATK
3	MME	GLTP	PHYHD1	ANGPTL6	GSTP1
4	TMEM220	DPF3	HYKK	SHBG	RAB17
5	SCN4B	BYSL	SERPINA5	CAPN11	TMEM246
6	HOXA5	NR3C2	MAP6	ECM1	APOBEC3C
7	MATN2	GCNT2	SYNE4	RBP7	CTF1
8	CACHD1	ETFDH	GGT6	SCN4A	EPHA10
9	SH3BGRL2	MTHFD1L	PAK6	PHACTR3	ETNK2
10	IL11RA	TSPAN7	ACOT12	CXCL12	PYCR1
11	TDRD10	PKIB	CCDC181	CLEC1B	SLC16A5
12	ANKRD29	METTL1	NDUFA4L2	SKAP1	CGREF1
13	NKAPL	NSUN5	PAQR7	APOF	CDKN1C
14	DMD	NOP2	EFHD1	THEM5	DMKN
15	SYNM	BCAR3	AP1M2	DBH	S100A16
16	SRPX	KAT2A	GPD1L	LRRN3	ATAD3C
17	POU6F1	ALKBH2	LDHA	FCN2	SLC19A1
18	PPP1R14A	WDR74	TRADD	ATP5J2	ACSF2
19	CBX7	C2orf88	KCNH3	EMCN	VSNL1
20	ADAM33	NR5A2	CA10	GNAO1	PLP2
21	TINAGL1	ENC1	DNASE1L3	CRHBP	SOX15
22	ANXA1	MUSK	TFCP2L1	BMP5	ALDH3A1
23	METTL7A	HPSE2	PIK3C2G	BMPER	RAB7B
24	TGFBR3	CITED2	GLRX5	LCAT	TBC1D30
25	KLHL29	SPPL2A	CORO2B	CYP2C8	PINLYP
26	PROS1	ABCA8	TNNC1	NAT2	FBXO17
27	PPM1F	SEMA6A	C1QTNF6	PHKG1	PCSK6
28	LIMS2	SCN9A	ALDH1A2	CFP	LURAP1
29	HOXA6	BRAT1	PLA2G4F	KRTCAP2	ID4
30	LDB2	EPB41L3	PRDX4	CXorf40B	ANXA2
31	MSRA	P2RY1	PCCB	POLR2L	RNF128
32	TMEM246	CDH3	HSD11B2	OIT3	SERP2
33	KLHL21	SETD6	CA9	EXOC3L1	DOK4
34	CDC14B	DDX56	FBXO17	COLEC10	CLIC3
35	ROBO3	SCARA5	PLCZ1	GPR182	NTF4
36	DPYSL2	SLC2A13	FDXR	EBF3	EFNB1
37	PLAGL1	GPD1L	APBB1IP	NTF3	LRFN1
38	ITM2A	CPEB3	WSCD2	VWF	RAB34
39	EZH1	GRAMD3	SLC15A2	GSTZ1	RND2
40	ASB1	ACTR3B	SFXN5	RBPMS2	NKX2-3
41	LMOD1	UGP2	SHMT2	COMMD4	IL17RE
42	CEP112	ZER1	NOL3	CCBE1	SIM2
43	PAMR1	ITM2C	SLC25A33	RD3L	CXorf57
44	FMO2	CA2	ANXA4	CLEC4M	APOF
45	ADAMTS5	MOB3B	KCNJ16	NDST3	L3MBTL4
46	HOXA4	HHLA2	RFC2	SCN4B	SMPDL3B
47	TMTC1	SLC25A23	PFKP	PPFIA3	RAC3
48	ADRB2	GNG7	LDHB	FCN3	C16orf74
49	STAT5B	FBLIM1	VIM	NDUFS2	ANKRD35
50	KL	SLC4A4	ACSL6	GDF2	AMACR
51	SDPR	LRRC19	BARX2	STAB2	HIST3H2A
52	PNMAL2	ENTPD5	DDB2	PFDN2	P3H3
53	LCAT	POLR1C	DHRS11	MARCO	FAM155B
54	PLSCR4	AJUBA	ESRRG	GJA1	BEND5
55	HLF	RMDN2	PIP5K1B	MAPK11	LRIG1
56	FAM124A	KIAA1257	BDH1	RTP1	REPS2
57	LIFR	TRIM27	ERBB4	VAMP1	HFE
58	C8orf88	ENPP6	PFKFB2	MRPL24	BCL11A
59	SYN2	NOP16	BSPRY	SOX18	ZNF488
60	KANK1	RRP12	SQRDL	MIEN1	AMT
61	APCDD1	FARSA	CDK18	PMVK	EFEMP2
62	LHFP	PLCE1	NOS1AP	BCO2	GSTM4
63	RAPGEF3	ANAPC7	HSPB8	ELAVL2	CAPG
64	CORO2B	NLE1	IRF6	FCGR3A	TUBA4A
65	ABCA10	CCT3	PHF21B	CYP2C9	TMPRSS12
66	GNAL	SULT1B1	SIX4	TDO2	HAAO
67	PRCD	HAUS5	ARHGEF39	ZHX1-C8orf76	LGALS3
68	PEAR1	ENOPH1	SGK2	TAF10	QPRT
69	NFIB	DNAJC28	VWA7	ROMO1	GATM
70	CYYR1	ZC3HAV1L	SELENBP1	FCGR2B	CPA6
71	JAM2	CHP2	KRBA1	GLI4	HOXD13
72	FAM13A	CIPC	MLKL	CD5L	TMTC4
73	GIPC2	NR2C2AP	COLGALT1	LIFR	S100A6
74	BOC	CWH43	OVOL2	UQCRB	MEIS2
75	NDN	GTPBP4	PROM2	PSMB3	CD40
76	SOBP	RTKN	CHL1	SRA1	GJA1
77	CAPN11	LPAR1	SLC2A12	FLAD1	TP63
78	USP44	EDN3	SIRPA	CXCL14	CAV2
79	NR3C2	KIAA0513	KCTD8	HOXD3	ASPHD1
80	HOXA3	URB2	CTNNAL1	CLEC4G	IFI27L2
81	TCEAL7	AGAP3	ZNF395	HIGD1B	SLC14A1
82	CDKN1C	PPP2R3A	CAND2	AADAT	DLL3
83	TGFBR2	PRKACB	ANXA9	GRIN2B	GNAI2
84	ADCY4	TMEM236	STX4	DAPK2	GSTM2
85	RBMS3	RRP9	PDLIM1	GPAA1	EFS
86	TTC28	ANO5	TFAP2A	PSMB4	SNX7
87	TSHZ2	TMEM132A	AGBL4	NDUFS6	EEF2
88	MICU3	DUSP14	CGNL1	RRNAD1	PDLIM1
89	CLIP4	CTNND2	NRK	ADCK5	SBK1
90	PCDH17	PTPN21	CNTN3	ASPG	SLC52A1
91	GABARAPL1	CLEC3B	EPB41L4B	NENF	AOX1
92	PRNP	TEAD4	CFAP61	MAP2K1	ST6GALNAC2
93	HSPB2	C11orf84	KCNJ10	LPA	PDPN
94	CRIM1	KIAA1549	PSMB8	COMMD5	ST6GALNAC4
95	FAM49A	BMP5	APEH	CD1D	ROR2
96	SYNPO2	UGT1A10	TCF21	SLC45A1	TCEAL2
97	NR3C1	SDCCAG3	GRIK5	SHARPIN	UAP1
98	IL33	HSD11B2	PCGF1	C1orf74	RPL39L
99	PDE2A	EXOSC2	EGLN3	GSDMD	TCF7L1
100	SSTR1	WDR7	RALGPS1	MOGAT2	TRIP10

## Sheet: ReliefF
Rank	BRCA	COAD	KIRC	LIHC	PRAD
1	SYNM	PRKAB1	APOB	CCBE1	TMEM132A
2	LAMP5	PDCD2L	LANCL3	BMPER	HPN
3	F2RL2	PDCD5	ACSL6	COLEC10	DLX1
4	GLI1	CD44	FGFR1	ADAMTS13	TMEM246
5	TGFB3	CCNB1IP1	OVCH2	FCN3	DLX2
6	COL6A3	PPA1	GNAZ	GDF2	ALDH3A1
7	PTN	CYP27B1	ANO7	PLAC8	MATK
8	MOXD1	KIAA1257	IRS1	ECM1	GSTP1
9	VSNL1	REPS1	PDE1A	CLEC1B	EPCAM
10	ADAM12	HDAC2	BNIP3L	NTF3	SMKR1
11	ADAMTS14	CSNK2A2	CLASP1	ANGPTL6	SLC16A5
12	COL1A1	RHOBTB1	KIAA1161	CXCL12	APOBEC3C
13	F2R	ZNF485	SDC1	PHACTR3	ATAD3C
14	LRRC38	TIMM50	FBXO21	LIFR	F2
15	COL1A2	S100A11	ABLIM3	FCN2	NTF4
16	COL5A2	CPNE8	PNMA2	CYP2C8	PPP1R14B
17	COL5A1	MSX2	ALDH1A2	BMP5	SLC19A1
18	KLHL13	IMPDH2	AFF2	CXCL14	EPHA10
19	GLI2	DNASE1L3	ADRA1B	VIPR1	RAB17
20	IL17B	CCT4	PLXNA3	CRHBP	APOF
21	WIF1	PSMB1	SH2B2	CYP2C9	VSNL1
22	CADPS	ZNF239	TFPI	SKAP1	MARCKSL1
23	RGS4	PID1	MISP	DBH	TBC1D30
24	CRNKL1	NAP1L1	SLC25A43	CFP	SMPDL3B
25	POSTN	EIF2S3	RASD2	LCAT	ACSF2
26	TSLP	TRIM59	SUMO3	CD1D	RNF128
27	SERPINB5	ENC1	SYNPO	PDGFRA	CGREF1
28	ICAM5	NUP133	NUP50	TDO2	RAP1GAP
29	CMTM5	NUP37	PHKA2	ALDH8A1	PYCR1
30	SFRP2	HNRNPA1	BIN1	SHBG	SIM2
31	SLC24A2	CDK7	DMKN	FCGR2B	DMKN
32	CCDC8	DUS4L	CASKIN1	LRRN3	CERS1
33	NGFR	RAB1B	SLC16A11	CHRM2	HIST3H2A
34	AK5	PLAC9	RAB39A	NENF	NKX2-3
35	ZNF469	GCSAML	MAP7D3	LRAT	COLEC12
36	FOXA2	CRHBP	MYH14	ISG15	PDLIM5
37	FAM189A2	SLC22A3	TMEM45A	PFDN2	RAB7B
38	CTHRC1	RBMX	ITSN1	NAT2	S100A16
39	HMGCLL1	SLC12A2	ITGA6	KRTCAP2	TMPRSS12
40	NRG1	NUP43	SYN2	SH3GL2	C16orf74
41	SOX12	STMN2	IDO1	NDST3	AMACR
42	KCNMB1	PSMD8	CSNK2A1	BCO2	GJB1
43	FAP	TXNRD3	NPM2	CXorf36	ANXA2
44	DPEP1	ENHO	CMTM3	ATP5J2	CDH17
45	CSRP1	LILRB5	PCDHGC3	POLR2L	NLRP12
46	PCDH17	FUT1	KLRD1	COL6A6	PCSK6
47	ZPBP	RPS3	HELT	GPM6A	PODXL2
48	C1QTNF6	CCT2	TMIGD2	SLC25A47	CLIC3
49	TRNP1	GABARAP	SOWAHA	GPR182	EEF2
50	OXTR	CEP57	GLOD5	NDUFA1	DLK2
51	TRIM29	GLIPR2	PROS1	SLC22A1	LURAP1
52	KRT74	BFSP1	HAUS7	LMAN2	NEK5
53	GRIA4	CALM3	SLC6A8	THEM5	DDOST
54	PDGFRB	FERMT1	SLITRK1	SERPINA11	CTF1
55	COLCA2	CTSG	LIM2	CTSA	CDKN1C
56	CST2	MAGOHB	SULF2	ITGA9	TP63
57	KLK7	C1orf186	CFTR	UGT2B7	HIST1H3A
58	RNF39	BDKRB1	RPS26	GNA14	WNT3A
59	NRG2	PIK3R2	NCR3	OIT3	KRT5
60	MME	EBPL	KNTC1	GSTZ1	IL17RE
61	OSTN	ALKBH2	TMEM200B	ROMO1	SLC43A1
62	MXRA5	NEBL	CTNNA2	AFM	ZNF488
63	CDH4	RPL35A	RAC3	FBXO2	PLCB4
64	MFAP2	CCL23	GNGT1	NAA10	MMP26
65	NTF4	SUV39H2	GNAS	TAF10	BCL11A
66	SFRP1	ZG16	MOB3A	NGFR	HOXC6
67	PINLYP	C1orf210	STRA8	DNASE1L3	PRODH
68	RPL21	TCF21	DCLK1	FXYD1	SOX15
69	SNRPB2	GSTM5	IL12B	MARCO	DLL3
70	ETNK2	C12orf66	RBBP7	CCDC107	FEV
71	KRT83	KRT222	BCKDK	PPFIA3	AMT
72	GLRA4	PKIB	SKIDA1	NDUFS6	SNRPA
73	EDN3	CDK1	COPS8	FASTK	HSPA1B
74	VCAN	WDYHV1	ITGB3	AADAT	GALNT7
75	KIF26B	DCTN4	STMN3	THY1	GMDS
76	POLR2F	RPL36A	PLCG2	SCN4A	SLC14A1
77	TMEM71	GLTP	RAB8A	RD3L	VAV2
78	HPSE2	PSMC4	CPNE2	MESP1	TUBA4A
79	TCEAL5	C6orf48	TRIP12	CYP39A1	CAPG
80	LEF1	KCTD12	CSNK1A1	RBP7	CSTA
81	TESC	ELANE	NCOA2	ASPG	LRIG1
82	RBCK1	MT2A	FBXO30	ZHX1-C8orf76	ID4
83	DLK2	FXYD1	KIT	LRRC14	ETNK2
84	RAX2	ITM2C	ACSBG2	APOF	CPA6
85	MATN2	UBE3D	APOL6	HLA-A	ASPHD1
86	TRIB3	TMEM72	GAB2	CAPN11	B3GAT1
87	FXYD2	GTF2E2	CD70	CLEC4G	TRIM29
88	BCL2L10	ACSM5	INSIG2	HIGD2A	REPS2
89	CAPN11	IL2	VWF	TTC36	STX19
90	FOXS1	GNG8	DOCK10	HSD17B13	GJB5
91	OLFML2B	MT1M	PLA1A	MAPK11	TPRXL
92	PTPRZ1	C2orf88	SLC2A5	MOGAT2	HFE
93	C6orf58	CYSLTR1	ETNK2	LAMTOR4	AVPI1
94	HOXA2	LMO2	PPP2CB	GLI4	SLC52A1
95	MMP3	RPS4X	CYB5R3	USF1	PCP4L1
96	NREP	MOBP	CSTF1	COMMD4	NUP210
97	P4HA3	PTN	TBL1X	SOX18	ST6GALNAC2
98	BGN	SYP	ARSE	MIEN1	SKA1
99	CDH12	C10orf99	VKORC1	NPY1R	DUOXA1
100	NKAPL	MAP3K14	GABARAPL1	STAB2	CPA1
