# Supplementary material for: Improved cancer biomarkers identification using network-constrained infinite latent feature selection
Source: PLoS One. 2021 Feb 11;16(2):e0246668. doi: 10.1371/journal.pone.0246668 (PMC7877636; doi:10.1371/journal.pone.0246668)
Supplement: S3 Table — (XLSX) [file pone.0246668.s004.xlsx]

## Sheet: Sheet1
	LASSO	MRMR	ILFS	Network-Constrained ILFS	PLS-DA	ReliefF	Oncogenes
BRCA	2	1	2	6	2	0	184
COAD	0	0	0	2	0	0	95
KIRC	0	0	0	3	0	1	105
LIHC	0	0	0	0	0	0	28
PRAD	0	0	0	4	0	0	88
