# Supplementary material for: Improved cancer biomarkers identification using network-constrained infinite latent feature selection
Source: PLoS One. 2021 Feb 11;16(2):e0246668. doi: 10.1371/journal.pone.0246668 (PMC7877636; doi:10.1371/journal.pone.0246668)
Supplement: S4 Table — (XLSX) [file pone.0246668.s005.xlsx]

## Sheet: LASSO
Category	Term	Count	%	PValue	Genes	List Total	Pop Hits	Pop Total	Fold Enrichment	Bonferroni	Benjamini	FDR
GOTERM_BP_DIRECT	GO:0007067~mitotic nuclear division	16	0.100395	4.59029e-12	ERCC6L, CENPW, PLK1, BUB1B, KLHL13, PKMYT1, CDC25C, SKA3, CCNB2, TPX2, PTTG1, OIP5, NEK2, BUB1, CEP55, SPC25	92	248	16792	11.7756	3.08011e-09	3.07549e-09	3.04795e-09
GOTERM_CC_DIRECT	GO:0005578~proteinaceous extracellular matrix	13	0.0815712	2.37687e-08	BGN, FN1, WISP1, ADAMTS5, VCAN, ADAMTS14, COL1A2, COL5A2, COL6A3, CILP2, ADAMTS6, CTHRC1, MATN2	100	268	18224	8.84	3.66037e-06	3.66037e-06	3.35138e-06
GOTERM_BP_DIRECT	GO:0051301~cell division	14	0.0878459	4.97464e-08	ERCC6L, CENPW, UBE2C, BUB1B, CDC25C, SKA3, CCNB2, TPX2, CCNB1, PTTG1, OIP5, NEK2, BUB1, SPC25	92	350	16792	7.30087	3.33793e-05	1.6665e-05	1.65158e-05
GOTERM_CC_DIRECT	GO:0000777~condensed chromosome kinetochore	8	0.0501977	4.61496e-07	ERCC6L, CENPW, HJURP, BUB1B, NEK2, BUB1, DYNC1I1, SPC25	100	87	18224	16.7577	7.10679e-05	3.55352e-05	3.25355e-05
GOTERM_CC_DIRECT	GO:0000776~kinetochore	7	0.0439229	5.15143e-06	CENPW, PLK1, BUB1B, NEK2, SKA3, BUB1, DYNC1I1	100	81	18224	15.7491	0.000793008	0.00026444	0.000242117
KEGG_PATHWAY	hsa04110:Cell cycle	8	0.0501977	5.93692e-06	CCNB2, CCNB1, PTTG1, PLK1, BUB1B, PKMYT1, CDC25C, BUB1	41	124	6879	10.8245	0.000433302	0.000439332	0.000421521
GOTERM_BP_DIRECT	GO:0000086~G2/M transition of mitotic cell cycle	8	0.0501977	9.43915e-06	CCNB2, TPX2, CCNB1, PLK1, NEK2, HMMR, PKMYT1, CDC25C	92	137	16792	10.6582	0.00631369	0.00210808	0.0020892
GOTERM_BP_DIRECT	GO:0000281~mitotic cytokinesis	5	0.0313735	1.72801e-05	KIF4A, PLK1, NUSAP1, KIF20A, CEP55	92	29	16792	31.4693	0.0115281	0.00289441	0.00286849
GOTERM_BP_DIRECT	GO:0007059~chromosome segregation	6	0.0376482	3.33177e-05	CENPW, HJURP, OIP5, NEK2, SKA3, SPC25	92	68	16792	16.1049	0.0221085	0.00446457	0.00442459
KEGG_PATHWAY	hsa04114:Oocyte meiosis	7	0.0439229	3.7851e-05	CCNB2, CCNB1, PTTG1, PLK1, PKMYT1, CDC25C, BUB1	41	111	6879	10.5808	0.00275936	0.00140049	0.00134371
GOTERM_BP_DIRECT	GO:0030199~collagen fibril organization	5	0.0313735	5.74156e-05	COL1A1, ADAMTS14, SFRP2, COL1A2, COL5A2	92	39	16792	23.4002	0.0377943	0.00641141	0.006354
GOTERM_MF_DIRECT	GO:0008237~metallopeptidase activity	6	0.0376482	7.96379e-05	ADAMTS5, MME, ADAM12, ADAM33, DPEP1, ADAMTS6	93	81	16881	13.4456	0.0144686	0.0145737	0.0144145
GOTERM_BP_DIRECT	GO:0030198~extracellular matrix organization	8	0.0501977	9.38062e-05	COL1A1, VCAN, COL1A2, COL5A2, MFAP2, BGN, FN1, COL6A3	92	196	16792	7.44987	0.0610067	0.00897859	0.00889819
KEGG_PATHWAY	hsa04512:ECM-receptor interaction	6	0.0376482	0.000133848	COL1A1, COL1A2, COL5A2, FN1, COL6A3, HMMR	41	87	6879	11.5711	0.00972399	0.00247619	0.00237581
KEGG_PATHWAY	hsa04914:Progesterone-mediated oocyte maturation	6	0.0376482	0.000133848	CCNB2, CCNB1, PLK1, PKMYT1, CDC25C, BUB1	41	87	6879	11.5711	0.00972399	0.00247619	0.00237581
GOTERM_CC_DIRECT	GO:0005581~collagen trimer	6	0.0376482	0.000144601	COL1A1, COL1A2, COL5A2, COL6A3, C1QTNF9, CTHRC1	100	92	18224	11.8852	0.022024	0.00536059	0.00490807
GOTERM_CC_DIRECT	GO:0000942~condensed nuclear chromosome outer kinetochore	3	0.0188241	0.000174045	CCNB1, PLK1, BUB1	100	4	18224	136.68	0.0264492	0.00536059	0.00490807
GOTERM_CC_DIRECT	GO:0031012~extracellular matrix	9	0.0564724	0.00020999	COL1A1, VCAN, SFRP2, COL1A2, COL5A2, BGN, FN1, COL6A3, MATN2	100	296	18224	5.54108	0.0318245	0.00538975	0.00493477
GOTERM_CC_DIRECT	GO:0000922~spindle pole	6	0.0376482	0.000319444	TPX2, CCNB1, CKAP2L, PLK1, NEK2, DYNC1I1	100	109	18224	10.0316	0.0480114	0.00702777	0.00643451
GOTERM_MF_DIRECT	GO:0004222~metalloendopeptidase activity	6	0.0376482	0.000380515	ADAMTS5, ADAMTS14, MME, ADAM12, ADAM33, ADAMTS6	93	113	16881	9.63802	0.0672774	0.0297128	0.0293881
GOTERM_BP_DIRECT	GO:0030574~collagen catabolic process	5	0.0313735	0.000400024	COL1A1, ADAMTS14, COL1A2, COL5A2, COL6A3	92	64	16792	14.2595	0.235452	0.033502	0.033202
GOTERM_MF_DIRECT	GO:0005201~extracellular matrix structural constituent	5	0.0313735	0.000487095	COL1A1, VCAN, COL1A2, COL5A2, BGN	93	67	16881	13.546	0.085301	0.0297128	0.0293881
GOTERM_CC_DIRECT	GO:0030496~midbody	6	0.0376482	0.000691006	KIF4A, PLK1, NEK2, KIF20A, KLHL13, CEP55	100	129	18224	8.47628	0.100981	0.0133019	0.012179
GOTERM_BP_DIRECT	GO:0031145~anaphase-promoting complex-dependent catabolic process	5	0.0313735	0.000889291	CCNB1, PTTG1, UBE2C, PLK1, BUB1B	92	79	16792	11.552	0.449528	0.0662027	0.0656099
GOTERM_MF_DIRECT	GO:0008017~microtubule binding	7	0.0439229	0.000963033	KIF4A, KIF26B, PLK1, NUSAP1, KIF20A, GLI1, DYNC1I1	93	208	16881	6.10872	0.16165	0.0440587	0.0435772
GOTERM_CC_DIRECT	GO:0005874~microtubule	8	0.0501977	0.00153626	TPX2, KIF4A, KIF26B, NUSAP1, SPRY2, NEK2, KIF20A, DYNC1I1	100	311	18224	4.68785	0.210824	0.0262872	0.0240681
KEGG_PATHWAY	hsa04974:Protein digestion and absorption	5	0.0313735	0.0016082	COL1A1, COL1A2, MME, COL5A2, COL6A3	41	88	6879	9.53298	0.110854	0.0238014	0.0228365
GOTERM_CC_DIRECT	GO:0005876~spindle microtubule	4	0.0250988	0.00175231	KIF4A, PLK1, NUSAP1, SKA3	100	44	18224	16.5673	0.236691	0.0269855	0.0247075
GOTERM_BP_DIRECT	GO:0007062~sister chromatid cohesion	5	0.0313735	0.00237122	ERCC6L, PLK1, BUB1B, BUB1, SPC25	92	103	16792	8.86028	0.79668	0.158872	0.157449
GOTERM_BP_DIRECT	GO:0051726~regulation of cell cycle	5	0.0313735	0.00461692	CCNB2, CCNB1, PLK1, PKMYT1, CDC25C	92	124	16792	7.35975	0.955181	0.281213	0.278694
GOTERM_CC_DIRECT	GO:0016324~apical plasma membrane	7	0.0439229	0.00510591	OXTR, CA4, FN1, DPEP1, ADRB2, CD300LG, F2RL2	100	291	18224	4.38378	0.545394	0.0714828	0.0654485
GOTERM_BP_DIRECT	GO:0007094~mitotic spindle assembly checkpoint	3	0.0188241	0.00517939	PLK1, BUB1B, BUB1	92	20	16792	27.3783	0.969328	0.289183	0.286593
GOTERM_BP_DIRECT	GO:0051439~regulation of ubiquitin-protein ligase activity involved in mitotic cell cycle	3	0.0188241	0.00682447	CCNB1, UBE2C, PLK1	92	23	16792	23.8072	0.989897	0.340784	0.337732
GOTERM_BP_DIRECT	GO:0007088~regulation of mitotic nuclear division	3	0.0188241	0.00741879	NEK2, PKMYT1, CDC25C	92	24	16792	22.8152	0.993239	0.340784	0.337732
GOTERM_BP_DIRECT	GO:0000070~mitotic sister chromatid segregation	3	0.0188241	0.00803566	PLK1, NUSAP1, NEK2	92	25	16792	21.9026	0.995545	0.340784	0.337732
GOTERM_BP_DIRECT	GO:0051437~positive regulation of ubiquitin-protein ligase activity involved in regulation of mitotic cell cycle transition	4	0.0250988	0.00813813	CCNB1, UBE2C, PLK1, BUB1B	92	76	16792	9.60641	0.995843	0.340784	0.337732
GOTERM_CC_DIRECT	GO:0005813~centrosome	8	0.0501977	0.00856421	CCNB2, ERCC6L, CCNB1, CKAP2L, PLK1, NEK2, TRIM59, CEP55	100	426	18224	3.42235	0.734082	0.109907	0.100629
GOTERM_MF_DIRECT	GO:0003777~microtubule motor activity	4	0.0250988	0.00951116	KIF4A, KIF26B, KIF20A, DYNC1I1	93	80	16881	9.07581	0.82603	0.348108	0.344304
GOTERM_BP_DIRECT	GO:0042787~protein ubiquitination involved in ubiquitin-dependent protein catabolic process	5	0.0313735	0.00959677	CCNB1, PTTG1, UBE2C, PLK1, BUB1B	92	153	16792	5.96476	0.998452	0.360591	0.357362
GOTERM_BP_DIRECT	GO:0007018~microtubule-based movement	4	0.0250988	0.00968751	KIF4A, KIF26B, KIF20A, DYNC1I1	92	81	16792	9.01342	0.998544	0.360591	0.357362
GOTERM_CC_DIRECT	GO:0005584~collagen type I trimer	2	0.0125494	0.0108356	COL1A1, COL1A2	100	2	18224	182.24	0.813213	0.122489	0.112149
GOTERM_CC_DIRECT	GO:0042383~sarcolemma	4	0.0250988	0.0111354	SYNM, BGN, COL6A3, DMD	100	85	18224	8.576	0.821732	0.122489	0.112149
GOTERM_CC_DIRECT	GO:0005576~extracellular region	17	0.10667	0.0129016	BGN, FN1, INHBA, C1QTNF9, COL1A1, ADAMTS5, VCAN, ADAMTS14, SFRP2, COL1A2, ADAM12, COL5A2, MFAP2, COL6A3, PAMR1, F2RL2, IL17B	100	1610	18224	1.92427	0.864634	0.132457	0.121275
GOTERM_CC_DIRECT	GO:0005615~extracellular space	15	0.0941206	0.0139419	C2ORF40, TSLP, FN1, PTN, WISP1, COL1A1, ADAMTS5, CST2, VCAN, SFRP2, COL1A2, DPEP1, COL6A3, IL17B, CTHRC1	100	1347	18224	2.0294	0.884923	0.134191	0.122863
GOTERM_BP_DIRECT	GO:0044691~tooth eruption	2	0.0125494	0.0161708	COL1A1, ADAMTS5	92	3	16792	121.681	0.999982	0.570232	0.565125
GOTERM_MF_DIRECT	GO:0019901~protein kinase binding	7	0.0439229	0.0168338	TPX2, CCNB1, PLK1, CADPS, SPRY2, KIF20A, CDC25C	93	376	16881	3.37929	0.955256	0.513431	0.50782
GOTERM_BP_DIRECT	GO:0006508~proteolysis	8	0.0501977	0.018822	ADAMTS5, DPP6, ADAMTS14, MME, ADAM12, ADAM33, DPEP1, ADAMTS6	92	500	16792	2.92035	0.999997	0.602985	0.597585
GOTERM_BP_DIRECT	GO:0000079~regulation of cyclin-dependent protein serine/threonine kinase activity	3	0.0188241	0.0188995	PKMYT1, CDC25C, CDKN3	92	39	16792	14.0401	0.999997	0.602985	0.597585
GOTERM_MF_DIRECT	GO:0005178~integrin binding	4	0.0250988	0.0196943	ADAMTS5, SFRP2, FN1, WISP1	93	105	16881	6.9149	0.973748	0.514866	0.509239
GOTERM_CC_DIRECT	GO:0005788~endoplasmic reticulum lumen	5	0.0313735	0.0207035	COL1A1, ADAMTS5, COL1A2, COL5A2, COL6A3	100	192	18224	4.74583	0.960117	0.18755	0.171718
GOTERM_BP_DIRECT	GO:0034080~CENP-A containing nucleosome assembly	3	0.0188241	0.0227126	CENPW, HJURP, OIP5	92	43	16792	12.7341	1	0.690726	0.684541
KEGG_PATHWAY	hsa05146:Amoebiasis	4	0.0250988	0.0232565	COL1A1, COL1A2, COL5A2, FN1	41	106	6879	6.33134	0.820536	0.286831	0.275202
GOTERM_BP_DIRECT	GO:0007077~mitotic nuclear envelope disassembly	3	0.0188241	0.0237115	CCNB2, CCNB1, PLK1	92	44	16792	12.4447	1	0.690726	0.684541
GOTERM_BP_DIRECT	GO:0042493~response to drug	6	0.0376482	0.0247625	COL1A1, CCNB1, OXTR, SFRP2, PTN, INHBA	92	304	16792	3.6024	1	0.690977	0.684789
GOTERM_BP_DIRECT	GO:0008054~negative regulation of cyclin-dependent protein serine/threonine kinase by cyclin degradation	2	0.0125494	0.0268073	C2ORF40, UBE2C	92	5	16792	73.0087	1	0.690977	0.684789
GOTERM_BP_DIRECT	GO:0071230~cellular response to amino acid stimulus	3	0.0188241	0.026814	COL1A1, COL1A2, COL5A2	92	47	16792	11.6503	1	0.690977	0.684789
GOTERM_BP_DIRECT	GO:0000910~cytokinesis	3	0.0188241	0.0278828	PLK1, KIF20A, KLHL13	92	48	16792	11.4076	1	0.691906	0.68571
GOTERM_CC_DIRECT	GO:0005819~spindle	4	0.0250988	0.0282482	TPX2, PLK1, NUSAP1, KIF20A	100	121	18224	6.02446	0.987879	0.241679	0.221278
KEGG_PATHWAY	hsa04510:Focal adhesion	5	0.0313735	0.0307813	COL1A1, COL1A2, COL5A2, FN1, COL6A3	41	206	6879	4.07234	0.897956	0.325403	0.312211
GOTERM_MF_DIRECT	GO:0005524~ATP binding	15	0.0941206	0.031345	ERCC6L, UBE2C, PLK1, BUB1B, PKMYT1, SYN2, TPX2, ABCA10, NUAK2, UBE2T, KIF4A, KIF26B, NEK2, KIF20A, BUB1	93	1495	16881	1.82123	0.997056	0.664137	0.656879
GOTERM_BP_DIRECT	GO:0045143~homologous chromosome segregation	2	0.0125494	0.0320828	PTTG1, PLK1	92	6	16792	60.8406	1	0.767697	0.760822
GOTERM_MF_DIRECT	GO:0004860~protein kinase inhibitor activity	3	0.0188241	0.0326625	TESC, BGN, RTN4RL2	93	52	16881	10.4721	0.997705	0.664137	0.656879
GOTERM_CC_DIRECT	GO:0005871~kinesin complex	3	0.0188241	0.0336445	KIF4A, KIF26B, KIF20A	100	53	18224	10.3155	0.994859	0.272697	0.249677
GOTERM_BP_DIRECT	GO:0001501~skeletal system development	4	0.0250988	0.0383838	COL1A1, VCAN, COL1A2, COL5A2	92	137	16792	5.3291	1	0.859009	0.851316
GOTERM_CC_DIRECT	GO:0000775~chromosome, centromeric region	3	0.0188241	0.0384287	CENPW, HJURP, OIP5	100	57	18224	9.59158	0.997606	0.295901	0.270923
GOTERM_BP_DIRECT	GO:0007155~cell adhesion	7	0.0439229	0.0384631	COL1A1, VCAN, ADAM12, FN1, COL6A3, PCDH17, WISP1	92	459	16792	2.78356	1	0.859009	0.851316
GOTERM_CC_DIRECT	GO:0000940~condensed chromosome outer kinetochore	2	0.0125494	0.0426498	BUB1B, SKA3	100	8	18224	45.56	0.998784	0.312765	0.286363
GOTERM_BP_DIRECT	GO:0009611~response to wounding	3	0.0188241	0.045832	FN1, GLI1, F2RL2	92	63	16792	8.69151	1	0.91695	0.908738
GOTERM_BP_DIRECT	GO:1904668~positive regulation of ubiquitin protein ligase activity	2	0.0125494	0.0477404	UBE2C, PLK1	92	9	16792	40.5604	1	0.91695	0.908738
GOTERM_BP_DIRECT	GO:0030071~regulation of mitotic metaphase/anaphase transition	2	0.0125494	0.0477404	UBE2C, PLK1	92	9	16792	40.5604	1	0.91695	0.908738
GOTERM_BP_DIRECT	GO:0043589~skin morphogenesis	2	0.0125494	0.0477404	COL1A1, COL1A2	92	9	16792	40.5604	1	0.91695	0.908738
GOTERM_BP_DIRECT	GO:0008283~cell proliferation	6	0.0376482	0.048721	TPX2, PLK1, BUB1B, CDC25C, BUB1, DLGAP5	92	366	16792	2.99216	1	0.91695	0.908738
GOTERM_BP_DIRECT	GO:0007267~cell-cell signaling	5	0.0313735	0.049269	SFRP2, INHBA, ADRB2, IL17B, WISP1	92	254	16792	3.59295	1	0.91695	0.908738
GOTERM_BP_DIRECT	GO:0008347~glial cell migration	2	0.0125494	0.0529037	VCAN, MATN2	92	10	16792	36.5043	1	0.957985	0.949406
GOTERM_MF_DIRECT	GO:0017166~vinculin binding	2	0.0125494	0.0531956	SYNM, DMD	93	10	16881	36.3032	0.999955	0.762832	0.754495
GOTERM_MF_DIRECT	GO:0004674~protein serine/threonine kinase activity	6	0.0376482	0.0546174	NUAK2, PLK1, BUB1B, NEK2, PKMYT1, BUB1	93	376	16881	2.89653	0.999966	0.762832	0.754495
GOTERM_MF_DIRECT	GO:0005515~protein binding	57	0.357658	0.0548529	ERCC6L, SYNM, HJURP, BUB1B, C1QTNF9, GLI1, ADAMTS5, PTTG1, CA4, NUSAP1, NEK2, OIP5, OIT3, HOXA5, DLGAP5, CEP55, MME, TESC, CDC25C, VCAN, SDPR, DPEP1, TRIM59, KIF20A, PAFAH1B3, ASF1B, MATN2, ADRB2, HMMR, PKMYT1, SKA3, PCDH17, CCNB2, CST2, CCNB1, NUAK2, DMD, OTX1, GABRD, BUB1, CD300LG, DYNC1I1, CENPW, UBE2C, CADPS, PLK1, FN1, INHBA, COL1A1, TPX2, COL1A2, KIF4A, SPRY2, MRAP2, F2RL2, CDKN3, SPC25	93	8785	16881	1.17774	0.999967	0.762832	0.754495
GOTERM_BP_DIRECT	GO:0051436~negative regulation of ubiquitin-protein ligase activity involved in mitotic cell cycle	3	0.0188241	0.0567309	CCNB1, UBE2C, BUB1B	92	71	16792	7.71219	1	0.998177	0.989238
GOTERM_MF_DIRECT	GO:0008201~heparin binding	4	0.0250988	0.0569765	ADAMTS5, FN1, PTN, WISP1	93	160	16881	4.5379	0.999978	0.762832	0.754495
GOTERM_BP_DIRECT	GO:0007283~spermatogenesis	6	0.0376482	0.0581028	CCNB1, PTTG1, CDC25C, GLI1, PAFAH1B3, ASF1B	92	385	16792	2.84449	1	0.998177	0.989238
GOTERM_MF_DIRECT	GO:0048407~platelet-derived growth factor binding	2	0.0125494	0.0583587	COL1A1, COL1A2	93	11	16881	33.0029	0.999983	0.762832	0.754495
GOTERM_BP_DIRECT	GO:0030208~dermatan sulfate biosynthetic process	2	0.0125494	0.0631473	VCAN, BGN	92	12	16792	30.4203	1	1	0.992526
GOTERM_BP_DIRECT	GO:0007275~multicellular organism development	7	0.0439229	0.0636034	VCAN, SFRP2, HLF, OTX1, HOXA5, HOXA4, ASF1B	92	521	16792	2.45231	1	1	0.992526
GOTERM_BP_DIRECT	GO:0048546~digestive tract morphogenesis	2	0.0125494	0.068228	SFRP2, GLI1	92	13	16792	28.0803	1	1	0.992526
GOTERM_CC_DIRECT	GO:0044306~neuron projection terminus	2	0.0125494	0.0683863	MME, DMD	100	13	18224	28.0369	0.999982	0.478704	0.438294
GOTERM_MF_DIRECT	GO:0008239~dipeptidyl-peptidase activity	2	0.0125494	0.0686014	DPP6, DPEP1	93	13	16881	27.9256	0.999998	0.836937	0.827791
GOTERM_BP_DIRECT	GO:0030207~chondroitin sulfate catabolic process	2	0.0125494	0.0732814	VCAN, BGN	92	14	16792	26.0745	1	1	0.992526
GOTERM_BP_DIRECT	GO:0070208~protein heterotrimerization	2	0.0125494	0.0732814	COL1A1, COL1A2	92	14	16792	26.0745	1	1	0.992526
GOTERM_CC_DIRECT	GO:0009986~cell surface	7	0.0439229	0.0748515	IGSF3, CA4, BGN, RTN4RL2, DMD, PTN, HMMR	100	542	18224	2.35365	0.999994	0.486535	0.445464
GOTERM_CC_DIRECT	GO:0045202~synapse	4	0.0250988	0.0758236	MME, DMD, GABRD, SYN2	100	181	18224	4.0274	0.999995	0.486535	0.445464
GOTERM_BP_DIRECT	GO:1901379~regulation of potassium ion transmembrane transport	2	0.0125494	0.0783077	DPP6, CACNA1D	92	15	16792	24.3362	1	1	0.992526
GOTERM_CC_DIRECT	GO:0000785~chromatin	3	0.0188241	0.0844339	PLK1, OIP5, ASF1B	100	89	18224	6.14292	0.999999	0.520113	0.476207
GOTERM_BP_DIRECT	GO:0032355~response to estradiol	3	0.0188241	0.0872971	COL1A1, OXTR, PTN	92	91	16792	6.0172	1	1	0.992526
GOTERM_BP_DIRECT	GO:0044849~estrous cycle	2	0.0125494	0.0882796	OXTR, PTN	92	17	16792	21.4731	1	1	0.992526
GOTERM_MF_DIRECT	GO:0008574~ATP-dependent microtubule motor activity, plus-end-directed	2	0.0125494	0.0887574	KIF4A, KIF26B	93	17	16881	21.3548	1	1	0.994505
GOTERM_BP_DIRECT	GO:0008584~male gonad development	3	0.0188241	0.0922332	SFRP2, TESC, INHBA	92	94	16792	5.82516	1	1	0.992526
GOTERM_BP_DIRECT	GO:0000920~cell separation after cytokinesis	2	0.0125494	0.0932254	KIF20A, CEP55	92	18	16792	20.2802	1	1	0.992526
GOTERM_MF_DIRECT	GO:0005539~glycosaminoglycan binding	2	0.0125494	0.0937286	VCAN, BGN	93	18	16881	20.1685	1	1	0.994505
GOTERM_BP_DIRECT	GO:0030336~negative regulation of cell migration	3	0.0188241	0.0938965	SFRP2, DPEP1, PTN	92	95	16792	5.76384	1	1	0.992526
GOTERM_CC_DIRECT	GO:0030133~transport vesicle	3	0.0188241	0.0943152	C2ORF40, BGN, KDELR3	100	95	18224	5.75495	1	0.541021	0.49535
GOTERM_BP_DIRECT	GO:0051276~chromosome organization	2	0.0125494	0.0981447	CENPW, PTTG1	92	19	16792	19.2128	1	1	0.992526
GOTERM_CC_DIRECT	GO:0051233~spindle midzone	2	0.0125494	0.0983674	PLK1, BUB1B	100	19	18224	19.1832	1	0.541021	0.49535
GOTERM_CC_DIRECT	GO:0043034~costamere	2	0.0125494	0.0983674	SYNM, DMD	100	19	18224	19.1832	1	0.541021	0.49535

## Sheet: MRMR
Category	Term	Count	%	PValue	Genes	List Total	Pop Hits	Pop Total	Fold Enrichment	Bonferroni	Benjamini	FDR
GOTERM_BP_DIRECT	GO:0071277~cellular response to calcium ion	4	0.0273	0.00218772	JUN, AKR1C3, FOSB, SCN5A	86	51	16792	15.3142	0.76385	1	1
GOTERM_CC_DIRECT	GO:0005901~caveola	4	0.0273	0.00460712	ADCYAP1R1, KIF18A, SDPR, SCN5A	95	65	18224	11.805	0.485705	0.497518	0.497518
GOTERM_BP_DIRECT	GO:0001889~liver development	4	0.0273	0.00626513	TGFBR3, JUN, ALDH1A2, PTN	86	74	16792	10.5544	0.984104	1	1
GOTERM_CC_DIRECT	GO:0009986~cell surface	9	0.0614251	0.00690997	TGFBR3, BST2, SRPX, ADCYAP1R1, TPO, PTN, SCN5A, ELANE, CX3CL1	95	542	18224	3.1854	0.631564	0.497518	0.497518
GOTERM_MF_DIRECT	GO:0008201~heparin binding	5	0.034125	0.00904383	TGFBR3, FN1, RSPO3, PTN, ELANE	87	160	16881	6.06358	0.876256	1	1
GOTERM_BP_DIRECT	GO:0042493~response to drug	6	0.04095	0.0190429	CBX7, ADCYAP1R1, JUN, DPYSL2, FOSB, PTN	86	304	16792	3.85373	0.999997	1	1
GOTERM_BP_DIRECT	GO:0035914~skeletal muscle cell differentiation	3	0.020475	0.0255345	EGR1, BCL9, SMYD1	86	49	16792	11.9544	1	1	1
GOTERM_BP_DIRECT	GO:0034097~response to cytokine	3	0.020475	0.0285128	JUN, ALDH1A2, LIFR	86	52	16792	11.2648	1	1	1
GOTERM_BP_DIRECT	GO:0055114~oxidation-reduction process	8	0.0546001	0.0302985	MSRA, TPO, ALDH1A2, FAXDC2, P4HA3, AKR1C3, DEGS2, CYP7A1	86	592	16792	2.63859	1	1	1
GOTERM_BP_DIRECT	GO:0048146~positive regulation of fibroblast proliferation	3	0.020475	0.030572	JUN, PDGFD, FN1	86	54	16792	10.8475	1	1	1
GOTERM_BP_DIRECT	GO:0008284~positive regulation of cell proliferation	7	0.047775	0.0307574	ALDH1A2, PDGFD, AKR1C3, FN1, LIFR, PTN, HOXC10	86	466	16792	2.93303	1	1	1
GOTERM_BP_DIRECT	GO:0060548~negative regulation of cell death	3	0.020475	0.0316231	NTF4, ADCYAP1R1, AGR3	86	55	16792	10.6503	1	1	1
GOTERM_BP_DIRECT	GO:0033622~integrin activation	2	0.01365	0.0349061	FN1, CX3CL1	86	7	16792	55.7874	1	1	1
GOTERM_MF_DIRECT	GO:0001758~retinal dehydrogenase activity	2	0.01365	0.0351271	ALDH1A2, AKR1C3	87	7	16881	55.4384	0.999732	1	1
GOTERM_BP_DIRECT	GO:0048661~positive regulation of smooth muscle cell proliferation	3	0.020475	0.0370879	JUN, PDGFD, ELANE	86	60	16792	9.76279	1	1	1
GOTERM_CC_DIRECT	GO:0070062~extracellular exosome	22	0.15015	0.0478198	SLC44A4, TINAGL1, GK, AKR1C3, FN1, LIFR, PPL, ACTG2, TGFBR3, BST2, MSRA, GNAL, DNAJB4, DPYSL2, PDGFD, CAPZA1, SH3BGRL2, HIST1H4I, METTL7A, ELANE, RAPGEF3, PAPPA2	95	2811	18224	1.50135	0.999138	1	1
GOTERM_BP_DIRECT	GO:0002523~leukocyte migration involved in inflammatory response	2	0.01365	0.054309	ELANE, CX3CL1	86	11	16792	35.5011	1	1	1
GOTERM_BP_DIRECT	GO:0042574~retinal metabolic process	2	0.01365	0.0590991	ALDH1A2, AKR1C3	86	12	16792	32.5426	1	1	1
GOTERM_BP_DIRECT	GO:0070374~positive regulation of ERK1 and ERK2 cascade	4	0.0273	0.0591394	JUN, PDGFD, CCL16, CX3CL1	86	175	16792	4.46299	1	1	1
KEGG_PATHWAY	hsa04060:Cytokine-cytokine receptor interaction	5	0.034125	0.0596511	TSLP, IL11RA, LIFR, CCL16, CX3CL1	43	243	6879	3.2917	0.997995	1	1
KEGG_PATHWAY	hsa05031:Amphetamine addiction	3	0.020475	0.0610681	JUN, FOSB, GRIA4	43	66	6879	7.27167	0.998278	1	1
GOTERM_BP_DIRECT	GO:0006890~retrograde vesicle-mediated transport, Golgi to ER	3	0.020475	0.0648354	KIF18A, KIF4B, KDELR3	86	82	16792	7.14351	1	1	1
GOTERM_BP_DIRECT	GO:0031103~axon regeneration	2	0.01365	0.0686076	JUN, NREP	86	14	16792	27.8937	1	1	1
GOTERM_BP_DIRECT	GO:2000353~positive regulation of endothelial cell apoptotic process	2	0.01365	0.0686076	RGCC, AKR1C3	86	14	16792	27.8937	1	1	1
GOTERM_CC_DIRECT	GO:0005576~extracellular region	14	0.0955501	0.0696321	TINAGL1, FN1, CX3CL1, TGFBR3, NTF4, PDGFD, CAPZA1, RSPO3, HIST1H4I, PAMR1, DNASE1L3, ELANE, CCL16, PAPPA2	95	1610	18224	1.6681	0.999969	1	1
GOTERM_CC_DIRECT	GO:0001518~voltage-gated sodium channel complex	2	0.01365	0.0698647	SCN5A, SCN3A	95	14	18224	27.4045	0.99997	1	1
GOTERM_BP_DIRECT	GO:0032355~response to estradiol	3	0.020475	0.0776802	ADCYAP1R1, ALDH1A2, PTN	86	91	16792	6.437	1	1	1
GOTERM_BP_DIRECT	GO:0044849~estrous cycle	2	0.01365	0.0826926	EGR1, PTN	86	17	16792	22.9713	1	1	1
GOTERM_MF_DIRECT	GO:0008574~ATP-dependent microtubule motor activity, plus-end-directed	2	0.01365	0.0832027	KIF18A, KIF4B	87	17	16881	22.8276	1	1	1
GOTERM_BP_DIRECT	GO:0007155~cell adhesion	6	0.04095	0.0832293	SRPX, TINAGL1, HAS3, FN1, PCDH17, CX3CL1	86	459	16792	2.55236	1	1	1
GOTERM_BP_DIRECT	GO:0030336~negative regulation of cell migration	3	0.020475	0.0836264	BST2, PTN, CX3CL1	86	95	16792	6.16597	1	1	1
GOTERM_BP_DIRECT	GO:0071456~cellular response to hypoxia	3	0.020475	0.0851343	RGCC, PTN, MGARP	86	96	16792	6.10174	1	1	1
GOTERM_MF_DIRECT	GO:0004871~signal transducer activity	4	0.0273	0.0860709	BST2, GNAL, IL11RA, VOPP1	87	204	16881	3.8046	1	1	1
GOTERM_BP_DIRECT	GO:0036120~cellular response to platelet-derived growth factor stimulus	2	0.01365	0.0873407	PDGFD, PTN	86	18	16792	21.6951	1	1	1
GOTERM_MF_DIRECT	GO:0008017~microtubule binding	4	0.0273	0.0899818	KIF18A, KIF4B, DPYSL2, PLK1	87	208	16881	3.73143	1	1	1
GOTERM_MF_DIRECT	GO:0019904~protein domain specific binding	4	0.0273	0.0899818	ARHGEF4, HIST1H4I, SCN5A, RAPGEF3	87	208	16881	3.73143	1	1	1
GOTERM_BP_DIRECT	GO:0043393~regulation of protein binding	2	0.01365	0.0919654	TGFBR3, PLK1	86	19	16792	20.5532	1	1	1
GOTERM_BP_DIRECT	GO:0007062~sister chromatid cohesion	3	0.020475	0.0959152	ERCC6L, KIF18A, PLK1	86	103	16792	5.68706	1	1	1
GOTERM_BP_DIRECT	GO:0017015~regulation of transforming growth factor beta receptor signaling pathway	2	0.01365	0.0965671	BCL9, NREP	86	20	16792	19.5256	1	1	1
GOTERM_BP_DIRECT	GO:0045664~regulation of neuron differentiation	2	0.01365	0.0965671	NTF4, NREP	86	20	16792	19.5256	1	1	1
GOTERM_MF_DIRECT	GO:0005248~voltage-gated sodium channel activity	2	0.01365	0.0971581	SCN5A, SCN3A	87	20	16881	19.4034	1	1	1

## Sheet: ILFS
Category	Term	Count	%	PValue	Genes	List Total	Pop Hits	Pop Total	Fold Enrichment	Bonferroni	Benjamini	FDR
GOTERM_BP_DIRECT	GO:0046449~creatinine metabolic process	3	0.0191278	0.000133658	STAT5A, STAT5B, MME	81	4	16792	155.481	0.0959934	0.100912	0.100912
GOTERM_BP_DIRECT	GO:0043066~negative regulation of apoptotic process	8	0.0510074	0.00593778	STAT5B, ANXA1, RGN, SPRY2, EGFR, LIMS2, AQP1, TNFRSF10D	81	455	16792	3.64499	0.988851	1	1
GOTERM_BP_DIRECT	GO:0018108~peptidyl-tyrosine phosphorylation	5	0.0318796	0.00613147	STAT5A, NTRK2, STAT5B, EGFR, FGFR1	81	153	16792	6.77479	0.990376	1	1
GOTERM_BP_DIRECT	GO:0007411~axon guidance	5	0.0318796	0.00701049	ROBO3, CHL1, DPYSL2, BOC, MATN2	81	159	16792	6.51914	0.995066	1	1
GOTERM_BP_DIRECT	GO:0045595~regulation of cell differentiation	3	0.0191278	0.0101347	LTBP4, SPRY2, FGFR1	81	32	16792	19.4352	0.999543	1	1
GOTERM_BP_DIRECT	GO:0001764~neuron migration	4	0.0255037	0.0137823	NTRK2, CHL1, MATN2, FGFR1	81	105	16792	7.89747	0.999972	1	1
GOTERM_BP_DIRECT	GO:0001942~hair follicle development	3	0.0191278	0.0141024	LDB2, APCDD1, EGFR	81	38	16792	16.3665	0.999978	1	1
GOTERM_BP_DIRECT	GO:0000255~allantoin metabolic process	2	0.0127518	0.0142254	STAT5A, STAT5B	81	3	16792	138.206	0.99998	1	1
GOTERM_BP_DIRECT	GO:0038161~prolactin signaling pathway	2	0.0127518	0.0142254	STAT5A, STAT5B	81	3	16792	138.206	0.99998	1	1
GOTERM_BP_DIRECT	GO:0006549~isoleucine metabolic process	2	0.0127518	0.0142254	STAT5A, STAT5B	81	3	16792	138.206	0.99998	1	1
GOTERM_BP_DIRECT	GO:0006573~valine metabolic process	2	0.0127518	0.0189226	STAT5A, STAT5B	81	4	16792	103.654	0.999999	1	1
GOTERM_BP_DIRECT	GO:0019530~taurine metabolic process	2	0.0127518	0.0235978	STAT5A, STAT5B	81	5	16792	82.9235	1	1	1
GOTERM_BP_DIRECT	GO:0090080~positive regulation of MAPKKK cascade by fibroblast growth factor receptor signaling pathway	2	0.0127518	0.0235978	KL, FGFR1	81	5	16792	82.9235	1	1	1
GOTERM_BP_DIRECT	GO:0042472~inner ear morphogenesis	3	0.0191278	0.025486	SPRY2, SOBP, FGFR1	81	52	16792	11.9601	1	1	1
GOTERM_BP_DIRECT	GO:0050680~negative regulation of epithelial cell proliferation	3	0.0191278	0.0292407	CDKN1C, TGFBR3, RGN	81	56	16792	11.1058	1	1	1
GOTERM_BP_DIRECT	GO:0006101~citrate metabolic process	2	0.0127518	0.0328821	STAT5A, STAT5B	81	7	16792	59.231	1	1	1
GOTERM_BP_DIRECT	GO:0007275~multicellular organism development	7	0.0446315	0.0378673	HLF, TSHZ2, HOXA3, LTBP4, HOXA5, HOXA4, TNFRSF10D	81	521	16792	2.78534	1	1	1
GOTERM_BP_DIRECT	GO:0045647~negative regulation of erythrocyte differentiation	2	0.0127518	0.0420793	STAT5B, HOXA5	81	9	16792	46.0686	1	1	1
GOTERM_BP_DIRECT	GO:0035690~cellular response to drug	3	0.0191278	0.0428207	PPP1R14A, EGFR, PPM1F	81	69	16792	9.01342	1	1	1
GOTERM_BP_DIRECT	GO:0007568~aging	4	0.0255037	0.0441906	CDKN1C, KL, RGN, DMD	81	165	16792	5.02566	1	1	1
GOTERM_BP_DIRECT	GO:0006105~succinate metabolic process	2	0.0127518	0.0466455	STAT5A, STAT5B	81	10	16792	41.4617	1	1	1
GOTERM_BP_DIRECT	GO:0060484~lung-associated mesenchyme development	2	0.0127518	0.0466455	HOXA5, FGFR1	81	10	16792	41.4617	1	1	1
GOTERM_BP_DIRECT	GO:0050729~positive regulation of inflammatory response	3	0.0191278	0.0473908	IL33, STAT5B, EGFR	81	73	16792	8.51953	1	1	1
GOTERM_BP_DIRECT	GO:0006600~creatine metabolic process	2	0.0127518	0.0511901	STAT5A, STAT5B	81	11	16792	37.6925	1	1	1
GOTERM_BP_DIRECT	GO:0043547~positive regulation of GTPase activity	7	0.0446315	0.0524932	KL, ARHGAP20, FAM13A, RGN, ARHGEF4, EGFR, FGFR1	81	565	16792	2.56843	1	1	1
GOTERM_BP_DIRECT	GO:0014066~regulation of phosphatidylinositol 3-kinase signaling	3	0.0191278	0.0533412	KL, EGFR, FGFR1	81	78	16792	7.97341	1	1	1
GOTERM_BP_DIRECT	GO:0006107~oxaloacetate metabolic process	2	0.0127518	0.0557134	STAT5A, STAT5B	81	12	16792	34.5514	1	1	1
GOTERM_BP_DIRECT	GO:0035413~positive regulation of catenin import into nucleus	2	0.0127518	0.0557134	KANK1, EGFR	81	12	16792	34.5514	1	1	1
GOTERM_BP_DIRECT	GO:0043410~positive regulation of MAPK cascade	3	0.0191278	0.0570325	NTRK2, ADRB2, FGFR1	81	81	16792	7.6781	1	1	1
GOTERM_BP_DIRECT	GO:0001822~kidney development	3	0.0191278	0.0633758	CDKN1C, MME, RGN	81	86	16792	7.2317	1	1	1
GOTERM_BP_DIRECT	GO:0090303~positive regulation of wound healing	2	0.0127518	0.0646961	KANK1, ANXA1	81	14	16792	29.6155	1	1	1
GOTERM_BP_DIRECT	GO:0010976~positive regulation of neuron projection development	3	0.0191278	0.0672915	NTRK2, DMD, FGFR1	81	89	16792	6.98793	1	1	1
GOTERM_BP_DIRECT	GO:0060397~JAK-STAT cascade involved in growth hormone signaling pathway	2	0.0127518	0.0691558	STAT5A, STAT5B	81	15	16792	27.6412	1	1	1
GOTERM_BP_DIRECT	GO:0009653~anatomical structure morphogenesis	3	0.0191278	0.0712857	MAB21L1, EZH1, HOXA4	81	92	16792	6.76006	1	1	1
GOTERM_BP_DIRECT	GO:0046854~phosphatidylinositol phosphorylation	3	0.0191278	0.0739907	KL, EGFR, FGFR1	81	94	16792	6.61623	1	1	1
GOTERM_BP_DIRECT	GO:0006103~2-oxoglutarate metabolic process	2	0.0127518	0.0824092	STAT5A, STAT5B	81	18	16792	23.0343	1	1	1
GOTERM_BP_DIRECT	GO:0071901~negative regulation of protein serine/threonine kinase activity	2	0.0127518	0.0824092	CDKN1C, H2AFY	81	18	16792	23.0343	1	1	1
GOTERM_BP_DIRECT	GO:0016337~single organismal cell-cell adhesion	3	0.0191278	0.0837104	EGFR, JAM2, LIMS2	81	101	16792	6.15768	1	1	1
GOTERM_BP_DIRECT	GO:0048015~phosphatidylinositol-mediated signaling	3	0.0191278	0.0908788	KL, EGFR, FGFR1	81	106	16792	5.86723	1	1	1
GOTERM_BP_DIRECT	GO:0045944~positive regulation of transcription from RNA polymerase II promoter	9	0.0573833	0.0947153	IL33, STAT5B, HLF, PLAGL1, LDB2, ADRB2, EZH1, HOXA5, EGFR	81	981	16792	1.90191	1	1	1
GOTERM_BP_DIRECT	GO:0060045~positive regulation of cardiac muscle cell proliferation	2	0.0127518	0.0997909	TGFBR3, FGFR1	81	22	16792	18.8462	1	1	1

## Sheet: NCILFS
Category	Term	Count	%	PValue	Genes	List Total	Pop Hits	Pop Total	Fold Enrichment	Bonferroni	Benjamini	FDR
GOTERM_BP_DIRECT	GO:0000398~mRNA splicing, via spliceosome	93	93	4.36177e-174	ISY1, DDX46, EIF4A3, HNRNPU, HNRNPR, YBX1, CWC27, PRPF19, ELAVL1, ELAVL2, CCAR1, EFTUD2, PCF11, CLP1, MAGOH, CWC22, DHX15, PAPOLA, DHX16, BCAS2, CTNNBL1, AQR, NCBP1, NCBP2, BUD31, GTF2F1, CRNKL1, GTF2F2, CDC40, HNRNPUL1, HNRNPH1, CD2BP2, PPIE, SNRPE, HNRNPH2, SRSF5, DNAJC8, SRSF6, SRSF7, SRSF9, RBM8A, DHX9, CSTF3, SRSF1, CSTF2, DDX23, U2AF1L4, POLR2A, FIP1L1, POLR2B, U2AF2, POLR2C, PCBP1, POLR2D,…	99	222	16792	71.0554	1.17332e-171	1.17332e-171	9.85761e-172
GOTERM_BP_DIRECT	GO:0010467~gene expression	30	30	1.78574e-54	HNRNPU, HNRNPR, POLR2A, POLR2B, PCBP1, POLR2C, PCBP2, POLR2D, POLR2E, POLR2F, POLR2G, POLR2H, HNRNPA1, POLR2I, POLR2J, POLR2K, POLR2L, HNRNPA0, NCBP1, NCBP2, GTF2F1, GTF2F2, HNRNPL, HNRNPM, HNRNPH1, HNRNPF, HNRNPA2B1, HNRNPD, HNRNPH2, HNRNPC	99	48	16792	106.01	4.80365e-52	2.40183e-52	2.01789e-52
GOTERM_BP_DIRECT	GO:0031124~mRNA 3'-end processing	27	27	2.41536e-46	RBM8A, CSTF3, CSTF2, SRSF1, EIF4A3, FIP1L1, PCF11, U2AF2, CLP1, MAGOH, CSTF1, PAPOLA, DHX38, CPSF7, NCBP1, NCBP2, ALYREF, CPSF3, CPSF2, UPF3B, CDC40, NUDT21, RNPS1, SRSF5, SRSF6, SRSF7, SRSF9	99	50	16792	91.5927	6.49731e-44	2.16577e-44	1.81957e-44
GOTERM_BP_DIRECT	GO:0006369~termination of RNA polymerase II transcription	28	28	6.8462e-45	RBM8A, CSTF3, CSTF2, SRSF1, EIF4A3, FIP1L1, PCF11, U2AF2, CLP1, MAGOH, CSTF1, PAPOLA, DHX38, CPSF7, NCBP1, NCBP2, ALYREF, CPSF3, CPSF2, UPF3B, CDC40, NUDT21, RNPS1, SNRPE, SRSF5, SRSF6, SRSF7, SRSF9	99	64	16792	74.2071	1.84163e-42	4.60407e-43	3.8681e-43
GOTERM_BP_DIRECT	GO:0008543~fibroblast growth factor receptor signaling pathway	20	20	8.23176e-26	NCBP1, NCBP2, GTF2F1, GTF2F2, HNRNPM, POLR2A, HNRNPH1, POLR2B, HNRNPF, POLR2C, POLR2D, POLR2E, POLR2F, POLR2G, POLR2H, HNRNPA1, POLR2I, POLR2J, POLR2K, POLR2L	99	82	16792	41.3698	2.21434e-23	4.29635e-24	3.60958e-24
GOTERM_BP_DIRECT	GO:0006370~7-methylguanosine mRNA capping	16	16	9.58295e-26	NCBP1, NCBP2, GTF2F1, GTF2F2, POLR2A, POLR2B, POLR2C, POLR2D, POLR2E, POLR2F, POLR2G, POLR2H, POLR2I, POLR2J, POLR2K, POLR2L	99	33	16792	82.2381	2.57781e-23	4.29635e-24	3.60958e-24
GOTERM_BP_DIRECT	GO:0006406~mRNA export from nucleus	20	20	5.07492e-24	NCBP1, RBM8A, NCBP2, CPSF3, ALYREF, EIF4A3, SRSF1, CPSF2, UPF3B, CDC40, FIP1L1, U2AF2, HNRNPA2B1, MAGOH, DHX38, RNPS1, SRSF5, SRSF6, SRSF7, SRSF9	99	100	16792	33.9232	1.36515e-21	1.95022e-22	1.63848e-22
GOTERM_BP_DIRECT	GO:0006405~RNA export from nucleus	17	17	1.228e-23	NCBP1, RBM8A, NCBP2, ALYREF, EIF4A3, SRSF1, UPF3B, CDC40, U2AF2, MAGOH, DHX38, RNPS1, SRSF5, HNRNPA1, SRSF6, SRSF7, SRSF9	99	55	16792	52.4268	3.30331e-21	4.12914e-22	3.46909e-22
GOTERM_BP_DIRECT	GO:0050434~positive regulation of viral transcription	14	14	2.49221e-22	GTF2F1, GTF2F2, POLR2A, POLR2B, POLR2C, POLR2D, POLR2E, POLR2F, POLR2G, POLR2H, POLR2I, POLR2J, POLR2K, POLR2L	99	29	16792	81.8837	6.70404e-20	7.44893e-21	6.25821e-21
GOTERM_BP_DIRECT	GO:0006283~transcription-coupled nucleotide-excision repair	17	17	2.5289e-21	ISY1, AQR, PRPF19, XAB2, POLR2A, POLR2B, POLR2C, POLR2D, POLR2E, PPIE, POLR2F, POLR2G, POLR2H, POLR2I, POLR2J, POLR2K, POLR2L	99	74	16792	38.9659	6.80274e-19	6.80274e-20	5.71531e-20
GOTERM_BP_DIRECT	GO:0042795~snRNA transcription from RNA polymerase II promoter	16	16	5.54642e-20	NCBP1, NCBP2, GTF2F1, GTF2F2, POLR2A, POLR2B, POLR2C, POLR2D, POLR2E, POLR2F, POLR2G, POLR2H, POLR2I, POLR2J, POLR2K, POLR2L	99	70	16792	38.7694	1.49199e-17	1.35635e-18	1.13954e-18
GOTERM_BP_DIRECT	GO:0006368~transcription elongation from RNA polymerase II promoter	16	16	1.54645e-18	NCBP1, NCBP2, GTF2F1, GTF2F2, POLR2A, POLR2B, POLR2C, POLR2D, POLR2E, POLR2F, POLR2G, POLR2H, POLR2I, POLR2J, POLR2K, POLR2L	99	86	16792	31.5565	4.15994e-16	3.46662e-17	2.91247e-17
GOTERM_BP_DIRECT	GO:0006397~mRNA processing	19	19	1.25012e-17	RBM8A, SRSF1, HNRNPR, MAGOHB, LSM5, LSM3, WDR33, HNRNPL, EFTUD2, NUDT21, U2AF2, HNRNPA2B1, DHX15, SRSF5, HNRNPA1, SRSF7, BCAS2, HNRNPA0, SRSF9	99	179	16792	18.004	3.36281e-15	2.58678e-16	2.17328e-16
GOTERM_BP_DIRECT	GO:0006378~mRNA polyadenylation	10	10	3.39896e-14	CPSF4, NUDT21, PCF11, CLP1, CSTF3, CPSF3, CSTF2, CPSF2, PAPOLA, CSTF1	99	28	16792	60.5772	9.13869e-12	6.53086e-13	5.4869e-13
GOTERM_BP_DIRECT	GO:0008380~RNA splicing	16	16	3.98879e-14	NCBP1, RBM8A, NCBP2, DDX23, EIF4A3, MAGOHB, LSM4, CDC40, EFTUD2, LSM6, DHX15, DHX16, RNPS1, HNRNPC, SRSF7, BCAS2	99	166	16792	16.3485	1.07215e-11	7.15324e-13	6.00978e-13
GOTERM_BP_DIRECT	GO:0031047~gene silencing by RNA	14	14	7.52851e-14	NCBP1, NCBP2, POLR2A, POLR2B, POLR2C, POLR2D, POLR2E, POLR2F, POLR2G, POLR2H, POLR2I, POLR2J, POLR2K, POLR2L	99	111	16792	21.393	2.02485e-11	1.26573e-12	1.0634e-12
GOTERM_BP_DIRECT	GO:0035019~somatic stem cell population maintenance	12	12	1.03742e-13	POLR2A, POLR2B, POLR2C, POLR2D, POLR2E, POLR2F, POLR2G, POLR2H, POLR2I, POLR2J, POLR2K, POLR2L	99	65	16792	31.3138	2.78939e-11	1.64156e-12	1.37915e-12
GOTERM_BP_DIRECT	GO:0006379~mRNA cleavage	8	8	1.43378e-13	PCF11, CLP1, CSTF3, CPSF3, CSTF2, CPSF2, CSTF1, WDR33	99	12	16792	113.077	3.85557e-11	2.14271e-12	1.8002e-12
GOTERM_BP_DIRECT	GO:0006367~transcription initiation from RNA polymerase II promoter	15	15	2.29533e-13	GTF2F1, GTF2F2, SNW1, POLR2A, POLR2B, POLR2C, POLR2D, POLR2E, POLR2F, POLR2G, POLR2H, POLR2I, POLR2J, POLR2K, POLR2L	99	152	16792	16.7384	6.1731e-11	3.2497e-12	2.73023e-12
GOTERM_BP_DIRECT	GO:0006396~RNA processing	13	13	3.70027e-13	DHX9, CSTF3, HNRNPU, CRNKL1, LSM4, CHERP, HNRNPL, LSM7, HNRNPUL1, HNRNPH1, HNRNPF, CSTF1, HNRNPD	99	97	16792	22.7321	9.954e-11	4.97687e-12	4.18131e-12
GOTERM_BP_DIRECT	GO:0006366~transcription from RNA polymerase II promoter	17	17	4.29064e-08	NCBP1, NCBP2, YBX1, GTF2F1, GTF2F2, POLR2A, POLR2B, POLR2C, POLR2D, POLR2E, POLR2F, POLR2G, POLR2H, POLR2I, POLR2J, POLR2K, POLR2L	99	513	16792	5.62081	1.15417e-05	5.4961e-07	4.61754e-07
GOTERM_BP_DIRECT	GO:0098789~pre-mRNA cleavage required for polyadenylation	5	5	7.49961e-08	CPSF4, NCBP1, NCBP2, CSTF2, CSTF2T	99	8	16792	106.01	2.01738e-05	9.16998e-07	7.70415e-07
GOTERM_BP_DIRECT	GO:0048025~negative regulation of mRNA splicing, via spliceosome	6	6	1.15419e-07	U2AF2, HNRNPA2B1, RNPS1, SRSF6, SRSF7, SRSF9	99	21	16792	48.4618	3.10471e-05	1.3499e-06	1.13411e-06
GOTERM_BP_DIRECT	GO:0043928~exonucleolytic nuclear-transcribed mRNA catabolic process involved in deadenylation-dependent decay	6	6	6.49133e-07	LSM7, LSM6, LSM5, LSM4, LSM3, LSM2	99	29	16792	35.093	0.000174602	7.2757e-06	6.11267e-06
GOTERM_BP_DIRECT	GO:0000184~nuclear-transcribed mRNA catabolic process, nonsense-mediated decay	8	8	6.10349e-06	RBM8A, NCBP1, NCBP2, MAGOH, EIF4A3, UPF3B, RNPS1, MAGOHB	99	119	16792	11.4028	0.0016405	6.56736e-05	5.51756e-05
GOTERM_BP_DIRECT	GO:0032481~positive regulation of type I interferon production	6	6	1.16009e-05	DHX9, POLR2E, POLR2F, POLR2H, POLR2K, POLR2L	99	51	16792	19.9548	0.0031158	0.000120025	0.000100839
GOTERM_BP_DIRECT	GO:0006362~transcription elongation from RNA polymerase I promoter	5	5	2.6605e-05	POLR2E, POLR2F, POLR2H, POLR2K, POLR2L	99	30	16792	28.2694	0.00713129	0.000265065	0.000222694
GOTERM_BP_DIRECT	GO:0006363~termination of RNA polymerase I transcription	5	5	3.04102e-05	POLR2E, POLR2F, POLR2H, POLR2K, POLR2L	99	31	16792	27.3574	0.00814709	0.000285177	0.000239591
GOTERM_BP_DIRECT	GO:0033120~positive regulation of RNA splicing	4	4	3.07439e-05	POLR2A, U2AF2, SRSF1, SRSF5	99	11	16792	61.6786	0.00823614	0.000285177	0.000239591
GOTERM_BP_DIRECT	GO:0006361~transcription initiation from RNA polymerase I promoter	5	5	3.9196e-05	POLR2E, POLR2F, POLR2H, POLR2K, POLR2L	99	33	16792	25.6994	0.0104885	0.00034012	0.000285752
GOTERM_BP_DIRECT	GO:0006383~transcription from RNA polymerase III promoter	5	5	3.9196e-05	POLR2E, POLR2F, POLR2H, POLR2K, POLR2L	99	33	16792	25.6994	0.0104885	0.00034012	0.000285752
GOTERM_BP_DIRECT	GO:0000381~regulation of alternative mRNA splicing, via spliceosome	5	5	6.91425e-05	HNRNPL, RBM8A, MAGOH, RNPS1, SRSF6	99	38	16792	22.3179	0.0184281	0.000581229	0.000488319
GOTERM_BP_DIRECT	GO:0048026~positive regulation of mRNA splicing, via spliceosome	4	4	8.33519e-05	HSPA8, SNW1, EIF4A3, PRPF19	99	15	16792	45.231	0.0221731	0.000679445	0.000570835
GOTERM_BP_DIRECT	GO:0006376~mRNA splice site selection	4	4	0.000123518	SRSF1, SRSF5, SRSF6, SRSF9	99	17	16792	39.9097	0.0326824	0.000977245	0.000821032
GOTERM_BP_DIRECT	GO:0070934~CRD-mediated mRNA stabilization	3	3	0.000333308	DHX9, HNRNPU, YBX1	99	5	16792	101.77	0.0857714	0.00256171	0.00215221
GOTERM_BP_DIRECT	GO:0000245~spliceosomal complex assembly	4	4	0.000454615	SNRPE, PRPF19, CRNKL1, LSM4	99	26	16792	26.0948	0.115134	0.00339698	0.00285397
GOTERM_BP_DIRECT	GO:0045815~positive regulation of gene expression, epigenetic	5	5	0.000469489	POLR2E, POLR2F, POLR2H, POLR2K, POLR2L	99	62	16792	13.6787	0.118669	0.00341331	0.00286769
GOTERM_BP_DIRECT	GO:0051168~nuclear export	3	3	0.00179176	NCBP1, NCBP2, HNRNPA1	99	11	16792	46.259	0.38271	0.0126838	0.0106563
GOTERM_BP_DIRECT	GO:0008334~histone mRNA metabolic process	3	3	0.00214195	NCBP1, NCBP2, SNRPE	99	12	16792	42.404	0.438308	0.014082	0.011831
GOTERM_BP_DIRECT	GO:0032211~negative regulation of telomere maintenance via telomerase	3	3	0.00214195	HNRNPU, HNRNPC, HNRNPA1	99	12	16792	42.404	0.438308	0.014082	0.011831
GOTERM_BP_DIRECT	GO:0010501~RNA secondary structure unwinding	4	4	0.00214633	DDX46, DDX23, EIF4A3, DDX42	99	44	16792	15.4197	0.438972	0.014082	0.011831
GOTERM_BP_DIRECT	GO:0051028~mRNA transport	4	4	0.00259484	RBM8A, NCBP1, MAGOHB, HNRNPA1	99	47	16792	14.4354	0.502878	0.0166193	0.0139627
GOTERM_BP_DIRECT	GO:0000380~alternative mRNA splicing, via spliceosome	3	3	0.00293093	HNRNPM, SRSF1, SRSF6	99	14	16792	36.3463	0.545963	0.0183353	0.0154044
GOTERM_BP_DIRECT	GO:0006388~tRNA splicing, via endonucleolytic cleavage and ligation	3	3	0.00336901	CPSF4, CLP1, CSTF2	99	15	16792	33.9232	0.596587	0.0205969	0.0173045
GOTERM_BP_DIRECT	GO:0045727~positive regulation of translation	4	4	0.00365541	EIF4A3, HNRNPD, UPF3B, ELAVL1	99	53	16792	12.8012	0.6266	0.0218512	0.0183583
GOTERM_BP_DIRECT	GO:0070935~3'-UTR-mediated mRNA stabilization	3	3	0.00433067	HNRNPC, ELAVL1, HNRNPA0	99	17	16792	29.9323	0.68885	0.025325	0.0212768
GOTERM_BP_DIRECT	GO:0000349~generation of catalytic spliceosome for first transesterification step	2	2	0.0116385	XAB2, PRPF19	99	2	16792	169.616	0.95711	0.0652242	0.054798
GOTERM_BP_DIRECT	GO:0072422~signal transduction involved in DNA damage checkpoint	2	2	0.0116385	CDC5L, PRPF19	99	2	16792	169.616	0.95711	0.0652242	0.054798
GOTERM_BP_DIRECT	GO:1900363~regulation of mRNA polyadenylation	2	2	0.0174074	NCBP1, NCBP2	99	3	16792	113.077	0.991119	0.095563	0.0802871
GOTERM_BP_DIRECT	GO:0001649~osteoblast differentiation	4	4	0.0229681	DHX9, ALYREF, HNRNPU, HNRNPC	99	104	16792	6.5237	0.99807	0.123569	0.103816
GOTERM_BP_DIRECT	GO:0000350~generation of catalytic spliceosome for second transesterification step	2	2	0.0288453	ISY1, CDC40	99	5	16792	67.8465	0.999619	0.146404	0.123001
GOTERM_BP_DIRECT	GO:0043279~response to alkaloid	2	2	0.0288453	DHX15, SRSF9	99	5	16792	67.8465	0.999619	0.146404	0.123001
GOTERM_BP_DIRECT	GO:0006398~mRNA 3'-end processing by stem-loop binding and cleavage	2	2	0.0288453	CPSF3, CPSF2	99	5	16792	67.8465	0.999619	0.146404	0.123001
GOTERM_BP_DIRECT	GO:0006356~regulation of transcription from RNA polymerase I promoter	2	2	0.0345148	POLR2K, POLR2L	99	6	16792	56.5387	0.999921	0.168809	0.141824
GOTERM_BP_DIRECT	GO:0031442~positive regulation of mRNA 3'-end processing	2	2	0.0345148	NCBP1, NCBP2	99	6	16792	56.5387	0.999921	0.168809	0.141824
GOTERM_BP_DIRECT	GO:1903608~protein localization to cytoplasmic stress granule	2	2	0.0401515	DHX9, YBX1	99	7	16792	48.4618	0.999984	0.192871	0.16204
GOTERM_BP_DIRECT	GO:0039694~viral RNA genome replication	2	2	0.0513273	PCBP1, PCBP2	99	9	16792	37.6925	0.999999	0.242229	0.203508
GOTERM_BP_DIRECT	GO:0045292~mRNA cis splicing, via spliceosome	2	2	0.0568669	NCBP1, NCBP2	99	10	16792	33.9232	1	0.263745	0.221585
GOTERM_BP_DIRECT	GO:0000244~spliceosomal tri-snRNP complex assembly	2	2	0.0678501	CD2BP2, PRPF19	99	12	16792	28.2694	1	0.30935	0.2599
GOTERM_BP_DIRECT	GO:0033962~cytoplasmic mRNA processing body assembly	2	2	0.0732941	LSM4, LSM3	99	13	16792	26.0948	1	0.323215	0.271549
GOTERM_BP_DIRECT	GO:0000956~nuclear-transcribed mRNA catabolic process	2	2	0.0732941	LSM5, LSM4	99	13	16792	26.0948	1	0.323215	0.271549
GOTERM_BP_DIRECT	GO:0032968~positive regulation of transcription elongation from RNA polymerase II promoter	2	2	0.0787066	GTF2F1, GTF2F2	99	14	16792	24.2309	1	0.341485	0.286898
GOTERM_BP_DIRECT	GO:0045948~positive regulation of translational initiation	2	2	0.0840879	POLR2D, POLR2G	99	15	16792	22.6155	1	0.353432	0.296935
GOTERM_BP_DIRECT	GO:0048255~mRNA stabilization	2	2	0.0840879	HNRNPD, ELAVL1	99	15	16792	22.6155	1	0.353432	0.296935

## Sheet: PLS-DA
Category	Term	Count	%	PValue	Genes	List Total	Pop Hits	Pop Total	Fold Enrichment	Bonferroni	Benjamini	FDR
GOTERM_BP_DIRECT	GO:0035690~cellular response to drug	4	0.0254388	0.000927022	PRNP, PPP1R14A, PDE2A, PPM1F	73	37	13824	20.4724	0.337536	0.410671	0.410671
GOTERM_MF_DIRECT	GO:0003700~transcription factor activity, sequence-specific DNA binding	8	0.0508776	0.00942884	STAT5B, NFIB, PLAGL1, HOXA3, NR3C1, HOXA6, NR3C2, HOXA4	69	458	13095	3.31498	0.653905	0.903354	0.903354
GOTERM_BP_DIRECT	GO:0007411~axon guidance	4	0.0254388	0.0108372	ROBO3, DPYSL2, BOC, MATN2	73	88	13824	8.60772	0.992077	1	1
GOTERM_CC_DIRECT	GO:0043235~receptor complex	4	0.0254388	0.0117373	TGFBR3, LIFR, ADRB2, TGFBR2	82	90	15461	8.37995	0.670386	1	1
GOTERM_BP_DIRECT	GO:0048704~embryonic skeletal system morphogenesis	3	0.0190791	0.0119953	HOXA3, HOXA6, HOXA5	73	32	13824	17.7534	0.99529	1	1
GOTERM_BP_DIRECT	GO:0071514~genetic imprinting	2	0.0127194	0.0155449	CDKN1C, NDN	73	3	13824	126.247	0.999047	1	1
GOTERM_MF_DIRECT	GO:0001077~transcriptional activator activity, RNA polymerase II core promoter proximal region sequence-specific binding	5	0.0317985	0.0161313	HLF, NFIB, NDN, NR3C1, HOXA5	69	187	13095	5.0744	0.838207	0.903354	0.903354
KEGG_PATHWAY	bta04261:Adrenergic signaling in cardiomyocytes	4	0.0254388	0.0162734	ADCY4, ADRB2, SCN4B, RAPGEF3	31	136	7550	7.16319	0.760076	0.94388	0.94388
GOTERM_BP_DIRECT	GO:0050729~positive regulation of inflammatory response	3	0.0190791	0.0201389	IL33, STAT5B, PDE2A	73	42	13824	13.5264	0.999881	1	1
KEGG_PATHWAY	bta04630:Jak-STAT signaling pathway	4	0.0254388	0.0214518	STAT5B, TSLP, IL11RA, LIFR	31	151	7550	6.45161	0.848416	0.94388	0.94388
GOTERM_BP_DIRECT	GO:0008347~glial cell migration	2	0.0127194	0.0257755	NDN, MATN2	73	5	13824	75.7479	0.999991	1	1
GOTERM_BP_DIRECT	GO:0045647~negative regulation of erythrocyte differentiation	2	0.0127194	0.0409252	STAT5B, HOXA5	73	8	13824	47.3425	1	1	1
KEGG_PATHWAY	bta04024:cAMP signaling pathway	4	0.0254388	0.0429136	ADCY4, ADRB2, SSTR1, RAPGEF3	31	198	7550	4.92017	0.977983	1	1
GOTERM_BP_DIRECT	GO:0009952~anterior/posterior pattern specification	3	0.0190791	0.0501769	HOXA3, HOXA6, HOXA5	73	69	13824	8.23347	1	1	1
GOTERM_BP_DIRECT	GO:0007568~aging	2	0.0127194	0.0508956	CDKN1C, KL	73	10	13824	37.874	1	1	1
GOTERM_BP_DIRECT	GO:0090303~positive regulation of wound healing	2	0.0127194	0.0508956	KANK1, ANXA1	73	10	13824	37.874	1	1	1
GOTERM_CC_DIRECT	GO:0070062~extracellular exosome	18	0.114475	0.0538594	KL, PRNP, ANXA1, TINAGL1, MME, PROS1, CRIM1, LCAT, LIFR, TGFBR3, MSRA, GNAL, DPYSL2, GIPC2, PLSCR4, SH3BGRL2, ITM2A, RAPGEF3	82	2162	15461	1.56979	0.994507	1	1
KEGG_PATHWAY	bta04060:Cytokine-cytokine receptor interaction	4	0.0254388	0.0544104	TSLP, IL11RA, LIFR, TGFBR2	31	218	7550	4.46878	0.992306	1	1
GOTERM_BP_DIRECT	GO:0003016~respiratory system process	2	0.0127194	0.0607638	NDN, HOXA5	73	12	13824	31.5616	1	1	1
GOTERM_CC_DIRECT	GO:0005634~nucleus	22	0.139914	0.0635388	CDKN1C, STAT5B, HLF, ANXA1, SYNPO2, PDE2A, TSHZ2, ADRB2, LDB2, SOBP, NR3C1, NR3C2, CDC14B, TCEAL7, NFIB, PLAGL1, NDN, SH3BGRL2, SPRY2, HOXA6, HOXA5, HOXA4	82	2873	15461	1.44381	0.997911	1	1
GOTERM_BP_DIRECT	GO:0060389~pathway-restricted SMAD protein phosphorylation	2	0.0127194	0.06566	TGFBR3, TGFBR2	73	13	13824	29.1338	1	1	1
GOTERM_BP_DIRECT	GO:0061028~establishment of endothelial barrier	2	0.0127194	0.0705309	PDE2A, RAPGEF3	73	14	13824	27.0528	1	1	1
GOTERM_MF_DIRECT	GO:0005509~calcium ion binding	7	0.0445179	0.0754369	CAPN11, ANXA1, PROS1, MICU3, PAMR1, PCDH17, MATN2	69	571	13095	2.32658	0.999847	1	1
GOTERM_CC_DIRECT	GO:0001891~phagocytic cup	2	0.0127194	0.0758004	ANXA1, PEAR1	82	15	15461	25.1398	0.999395	1	1
GOTERM_BP_DIRECT	GO:0007187~G-protein coupled receptor signaling pathway, coupled to cyclic nucleotide second messenger	2	0.0127194	0.0801978	ANXA1, SSTR1	73	16	13824	23.6712	1	1	1
GOTERM_BP_DIRECT	GO:0006351~transcription, DNA-templated	7	0.0445179	0.0936161	STAT5B, NFIB, PLAGL1, HOXA3, NR3C1, EZH1, NR3C2	73	603	13824	2.19832	1	1	1
GOTERM_BP_DIRECT	GO:0032689~negative regulation of interferon-gamma production	2	0.0127194	0.0945125	PRNP, IL33	73	19	13824	19.9337	1	1	1
GOTERM_MF_DIRECT	GO:0004222~metalloendopeptidase activity	3	0.0190791	0.0951399	ADAMTS5, MME, ADAM33	69	100	13095	5.69348	0.999986	1	1

## Sheet: ReliefF
Category	Term	Count	%	PValue	Genes	List Total	Pop Hits	Pop Total	Fold Enrichment	Bonferroni	Benjamini	FDR
GOTERM_CC_DIRECT	GO:0005578~proteinaceous extracellular matrix	15	0.099681	1.96475e-10	POSTN, OLFML2B, HPSE2, MMP3, BGN, VCAN, SFRP1, ADAMTS14, COL1A2, COL5A1, PTPRZ1, COL5A2, COL6A3, CTHRC1, MATN2	100	268	18224	10.2	2.65241e-08	2.65241e-08	2.55417e-08
GOTERM_BP_DIRECT	GO:0030198~extracellular matrix organization	13	0.0863902	7.32336e-10	POSTN, OLFML2B, HPSE2, BGN, ICAM5, SERPINB5, COL1A1, VCAN, COL1A2, COL5A1, COL5A2, MFAP2, COL6A3	93	196	16792	11.9759	5.95389e-07	5.94656e-07	5.88798e-07
GOTERM_CC_DIRECT	GO:0005615~extracellular space	26	0.17278	3.69284e-08	PTN, KLK7, KRT83, CST2, C6ORF58, C1QTNF6, CTHRC1, POSTN, TSLP, EDN3, TGFB3, CMTM5, MMP3, NRG1, NRG2, SERPINB5, COL1A1, SFRP1, VCAN, SFRP2, COL1A2, FAP, DPEP1, COL6A3, OSTN, IL17B	100	1347	18224	3.51762	4.98532e-06	2.49266e-06	2.40034e-06
GOTERM_CC_DIRECT	GO:0005576~extracellular region	27	0.179426	2.94424e-07	OLFML2B, KLK7, NTF4, ADAMTS14, WIF1, NGFR, PINLYP, EDN3, TGFB3, MMP3, F2R, BGN, NRG1, NRG2, ZPBP, COL1A1, SFRP1, VCAN, SFRP2, COL1A2, COL5A1, COL5A2, MFAP2, ADAM12, COL6A3, F2RL2, IL17B	100	1610	18224	3.0562	3.97464e-05	1.32491e-05	1.27584e-05
GOTERM_CC_DIRECT	GO:0031012~extracellular matrix	12	0.0797448	6.117e-07	COL1A1, VCAN, SFRP1, POSTN, SFRP2, COL1A2, COL5A1, TGFB3, COL5A2, BGN, COL6A3, MATN2	100	296	18224	7.38811	8.25761e-05	2.06449e-05	1.98802e-05
GOTERM_BP_DIRECT	GO:0030574~collagen catabolic process	7	0.0465178	1.33175e-06	COL1A1, ADAMTS14, COL1A2, COL5A1, COL5A2, MMP3, COL6A3	93	64	16792	19.7487	0.00108213	0.00054069	0.000535363
GOTERM_BP_DIRECT	GO:0030199~collagen fibril organization	6	0.0398724	2.19836e-06	COL1A1, ADAMTS14, SFRP2, COL1A2, COL5A1, COL5A2	93	39	16792	27.7783	0.00178567	0.000595023	0.000589161
GOTERM_CC_DIRECT	GO:0005581~collagen trimer	7	0.0465178	1.07875e-05	COL1A1, COL1A2, COL5A1, C1QTNF6, COL5A2, COL6A3, CTHRC1	100	92	18224	13.8661	0.00145526	0.000291263	0.000280475
KEGG_PATHWAY	hsa04974:Protein digestion and absorption	7	0.0465178	1.53907e-05	COL1A1, COL1A2, MME, COL5A1, FXYD2, COL5A2, COL6A3	44	88	6879	12.4362	0.001584	0.00160064	0.00156985
GOTERM_MF_DIRECT	GO:0048407~platelet-derived growth factor binding	4	0.0265816	2.26707e-05	PDGFRB, COL1A1, COL1A2, COL5A1	90	11	16881	68.2061	0.00456907	0.00274215	0.00270142
GOTERM_MF_DIRECT	GO:0005201~extracellular matrix structural constituent	6	0.0398724	2.715e-05	COL1A1, VCAN, COL1A2, COL5A1, COL5A2, BGN	90	67	16881	16.797	0.00546936	0.00274215	0.00270142
GOTERM_BP_DIRECT	GO:0030879~mammary gland development	4	0.0265816	0.000197065	TGFB3, LEF1, NRG1, GLI2	93	21	16792	34.3922	0.148052	0.0397551	0.0393634
GOTERM_BP_DIRECT	GO:0001649~osteoblast differentiation	6	0.0398724	0.000265411	COL1A1, VCAN, SFRP1, LEF1, GLI1, GLI2	93	104	16792	10.4169	0.19411	0.0397551	0.0393634
GOTERM_BP_DIRECT	GO:0021696~cerebellar cortex morphogenesis	3	0.0199362	0.000293757	TRNP1, GLI1, GLI2	93	5	16792	108.335	0.212474	0.0397551	0.0393634
GOTERM_MF_DIRECT	GO:0004222~metalloendopeptidase activity	6	0.0398724	0.000326315	ADAMTS14, MME, FAP, ADAM12, MMP3, KLK7	90	113	16881	9.95929	0.0638002	0.0219719	0.0216456
GOTERM_MF_DIRECT	GO:0017147~Wnt-protein binding	4	0.0265816	0.000572239	SFRP1, SFRP2, WIF1, CTHRC1	90	31	16881	24.2022	0.109191	0.028898	0.0284689
GOTERM_CC_DIRECT	GO:0005788~endoplasmic reticulum lumen	7	0.0465178	0.000629312	COL1A1, NTF4, COL1A2, COL5A1, P4HA3, COL5A2, COL6A3	100	192	18224	6.64417	0.0814729	0.0141595	0.0136351
GOTERM_BP_DIRECT	GO:0007155~cell adhesion	10	0.066454	0.000919678	COL1A1, VCAN, POSTN, CDH4, COL5A1, FAP, ADAM12, COL6A3, ICAM5, PCDH17	93	459	16792	3.93375	0.526708	0.0922724	0.0913634
GOTERM_BP_DIRECT	GO:0001501~skeletal system development	6	0.0398724	0.00093589	COL1A1, VCAN, POSTN, COL1A2, COL5A2, GLI2	93	137	16792	7.9077	0.532911	0.0922724	0.0913634
GOTERM_BP_DIRECT	GO:0008284~positive regulation of cell proliferation	10	0.066454	0.00102272	PDGFRB, SFRP1, SFRP2, EDN3, HPSE2, F2R, LEF1, NRG1, PTN, GLI1	93	466	16792	3.87466	0.564779	0.0922724	0.0913634
GOTERM_BP_DIRECT	GO:0001568~blood vessel development	4	0.0265816	0.00116857	COL1A1, FOXS1, COL1A2, COL5A1	93	38	16792	19.0062	0.613491	0.0948876	0.0939527
GOTERM_BP_DIRECT	GO:0032355~response to estradiol	5	0.033227	0.00156774	PDGFRB, COL1A1, POSTN, OXTR, PTN	93	91	16792	9.92083	0.72073	0.115728	0.114588
KEGG_PATHWAY	hsa04512:ECM-receptor interaction	5	0.033227	0.00202256	COL1A1, COL1A2, COL5A1, COL5A2, COL6A3	44	87	6879	8.98511	0.188227	0.105173	0.103151
GOTERM_BP_DIRECT	GO:0048546~digestive tract morphogenesis	3	0.0199362	0.00222678	SFRP1, SFRP2, GLI1	93	13	16792	41.6675	0.836737	0.150679	0.149194
GOTERM_MF_DIRECT	GO:0005178~integrin binding	5	0.033227	0.00230103	SFRP2, COL5A1, FAP, NRG1, ICAM5	90	105	16881	8.93175	0.372081	0.0929617	0.0915811
GOTERM_BP_DIRECT	GO:0070208~protein heterotrimerization	3	0.0199362	0.00258867	COL1A1, COL1A2, C1QTNF6	93	14	16792	38.6912	0.878436	0.161692	0.160099
GOTERM_CC_DIRECT	GO:0031594~neuromuscular junction	4	0.0265816	0.00332472	POSTN, F2R, NRG1, PTN	100	55	18224	13.2538	0.362107	0.0641196	0.0617448
KEGG_PATHWAY	hsa05146:Amoebiasis	5	0.033227	0.00414288	COL1A1, COL1A2, COL5A1, TGFB3, COL5A2	44	106	6879	7.37457	0.34793	0.131901	0.129364
GOTERM_MF_DIRECT	GO:0005509~calcium ion binding	11	0.0730994	0.00442821	SLC24A2, VCAN, CDH4, CAPN11, VSNL1, TESC, MMP3, CDH12, PCDH17, MATN2, DLK2	90	717	16881	2.87759	0.591999	0.149083	0.146869
KEGG_PATHWAY	hsa04151:PI3K-Akt signaling pathway	8	0.0531632	0.00507311	PDGFRB, COL1A1, NGFR, COL1A2, COL5A1, F2R, COL5A2, COL6A3	44	345	6879	3.6253	0.40777	0.131901	0.129364
GOTERM_BP_DIRECT	GO:0043065~positive regulation of apoptotic process	7	0.0465178	0.00610873	PDGFRB, NGFR, BCL2L10, SFRP1, SFRP2, TGFB3, PTN	93	300	16792	4.21305	0.993137	0.306817	0.303794
GOTERM_BP_DIRECT	GO:0006508~proteolysis	9	0.0598086	0.00611146	SFRP1, CAPN11, ADAMTS14, MME, FAP, ADAM12, MMP3, DPEP1, KLK7	93	500	16792	3.25006	0.993152	0.306817	0.303794
GOTERM_BP_DIRECT	GO:0010719~negative regulation of epithelial to mesenchymal transition	3	0.0199362	0.00638686	SFRP1, SFRP2, FOXA2	93	22	16792	24.6217	0.994534	0.306817	0.303794
GOTERM_BP_DIRECT	GO:0043154~negative regulation of cysteine-type endopeptidase activity involved in apoptotic process	4	0.0265816	0.0064235	NGFR, SFRP2, LEF1, DPEP1	93	69	16792	10.4672	0.994695	0.306817	0.303794
GOTERM_BP_DIRECT	GO:0032967~positive regulation of collagen biosynthetic process	3	0.0199362	0.00697034	PDGFRB, TGFB3, F2R	93	23	16792	23.5512	0.996609	0.310147	0.307092
GOTERM_BP_DIRECT	GO:0045893~positive regulation of transcription, DNA-templated	9	0.0598086	0.00725714	COL1A1, SFRP1, TGFB3, TESC, F2R, LEF1, GLI1, GLI2, FOXA2	93	515	16792	3.1554	0.997319	0.310147	0.307092
KEGG_PATHWAY	hsa04611:Platelet activation	5	0.033227	0.00850223	COL1A1, COL1A2, COL5A1, F2R, COL5A2	44	130	6879	6.01311	0.584999	0.151771	0.148852
KEGG_PATHWAY	hsa04510:Focal adhesion	6	0.0398724	0.00875599	PDGFRB, COL1A1, COL1A2, COL5A1, COL5A2, COL6A3	44	206	6879	4.55362	0.595797	0.151771	0.148852
GOTERM_BP_DIRECT	GO:0035025~positive regulation of Rho protein signal transduction	3	0.0199362	0.0088592	PDGFRB, F2R, F2RL2	93	26	16792	20.8337	0.999279	0.339035	0.335694
GOTERM_MF_DIRECT	GO:0008237~metallopeptidase activity	4	0.0265816	0.00898877	MME, ADAM12, MMP3, DPEP1	90	81	16881	9.26255	0.838612	0.25939	0.255538
GOTERM_MF_DIRECT	GO:0008083~growth factor activity	5	0.033227	0.010614	NTF4, TGFB3, NRG1, PTN, NRG2	90	162	16881	5.78909	0.884153	0.268003	0.264023
GOTERM_CC_DIRECT	GO:0005584~collagen type I trimer	2	0.0132908	0.0108356	COL1A1, COL1A2	100	2	18224	182.24	0.770255	0.18285	0.176078
GOTERM_BP_DIRECT	GO:1904956~regulation of midbrain dopaminergic neuron differentiation	2	0.0132908	0.0109279	SFRP1, SFRP2	93	2	16792	180.559	0.999868	0.339035	0.335694
GOTERM_BP_DIRECT	GO:2000041~negative regulation of planar cell polarity pathway involved in axis elongation	2	0.0132908	0.0109279	SFRP1, SFRP2	93	2	16792	180.559	0.999868	0.339035	0.335694
GOTERM_BP_DIRECT	GO:0060032~notochord regression	2	0.0132908	0.0109279	GLI1, GLI2	93	2	16792	180.559	0.999868	0.339035	0.335694
GOTERM_BP_DIRECT	GO:1903225~negative regulation of endodermal cell differentiation	2	0.0132908	0.0109279	COL5A1, COL5A2	93	2	16792	180.559	0.999868	0.339035	0.335694
GOTERM_BP_DIRECT	GO:0030307~positive regulation of cell growth	4	0.0265816	0.0110152	SFRP1, SFRP2, LEF1, NRG1	93	84	16792	8.59805	0.999877	0.339035	0.335694
GOTERM_BP_DIRECT	GO:0007411~axon guidance	5	0.033227	0.0113545	NGFR, CDH4, KIF26B, GLI2, MATN2	93	159	16792	5.67796	0.999907	0.339035	0.335694
GOTERM_BP_DIRECT	GO:0044344~cellular response to fibroblast growth factor stimulus	3	0.0199362	0.0116909	COL1A1, SFRP1, POSTN	93	30	16792	18.0559	0.99993	0.339035	0.335694
GOTERM_BP_DIRECT	GO:0060325~face morphogenesis	3	0.0199362	0.0116909	COL1A1, TGFB3, LEF1	93	30	16792	18.0559	0.99993	0.339035	0.335694
GOTERM_BP_DIRECT	GO:0090090~negative regulation of canonical Wnt signaling pathway	5	0.033227	0.0123481	SFRP1, SFRP2, LEF1, GLI1, CTHRC1	93	163	16792	5.53862	0.999959	0.345748	0.342342
GOTERM_MF_DIRECT	GO:0005125~cytokine activity	5	0.033227	0.0140335	TSLP, TGFB3, CMTM5, NRG1, IL17B	90	176	16881	5.3286	0.942435	0.314974	0.310296
GOTERM_BP_DIRECT	GO:0010718~positive regulation of epithelial to mesenchymal transition	3	0.0199362	0.0140405	COL1A1, TGFB3, LEF1	93	33	16792	16.4145	0.99999	0.380029	0.376285
GOTERM_BP_DIRECT	GO:0030336~negative regulation of cell migration	4	0.0265816	0.0153287	SFRP1, SFRP2, DPEP1, PTN	93	95	16792	7.60249	0.999996	0.390416	0.38657
GOTERM_CC_DIRECT	GO:0005588~collagen type V trimer	2	0.0132908	0.0162097	COL5A1, COL5A2	100	3	18224	121.493	0.889886	0.243146	0.23414
GOTERM_BP_DIRECT	GO:0043932~ossification involved in bone remodeling	2	0.0132908	0.0163475	TGFB3, CTHRC1	93	3	16792	120.373	0.999998	0.390416	0.38657
GOTERM_BP_DIRECT	GO:0007418~ventral midline development	2	0.0132908	0.0163475	GLI1, GLI2	93	3	16792	120.373	0.999998	0.390416	0.38657
GOTERM_BP_DIRECT	GO:0048592~eye morphogenesis	2	0.0132908	0.0163475	COL5A1, COL5A2	93	3	16792	120.373	0.999998	0.390416	0.38657
GOTERM_BP_DIRECT	GO:0030335~positive regulation of cell migration	5	0.033227	0.0184747	PDGFRB, COL1A1, F2R, LEF1, GLI1	93	184	16792	4.9065	1	0.42337	0.419199
GOTERM_BP_DIRECT	GO:0045668~negative regulation of osteoblast differentiation	3	0.0199362	0.0192915	SFRP1, HOXA2, OSTN	93	39	16792	13.8892	1	0.42337	0.419199
GOTERM_BP_DIRECT	GO:0032570~response to progesterone	3	0.0199362	0.0192915	OXTR, TGFB3, PTN	93	39	16792	13.8892	1	0.42337	0.419199
GOTERM_BP_DIRECT	GO:0021938~smoothened signaling pathway involved in regulation of cerebellar granule cell precursor cell proliferation	2	0.0132908	0.0217377	GLI1, GLI2	93	4	16792	90.2796	1	0.461797	0.457248
GOTERM_BP_DIRECT	GO:0045740~positive regulation of DNA replication	3	0.0199362	0.0221799	TGFB3, GLI1, GLI2	93	42	16792	12.8971	1	0.461797	0.457248
GOTERM_BP_DIRECT	GO:0030168~platelet activation	4	0.0265816	0.0252971	COL1A1, COL1A2, F2R, F2RL2	93	115	16792	6.28032	1	0.513531	0.508472
GOTERM_MF_DIRECT	GO:0038085~vascular endothelial growth factor binding	2	0.0132908	0.0260876	PDGFRB, PTN	90	5	16881	75.0267	0.995202	0.479062	0.471948
GOTERM_MF_DIRECT	GO:0015057~thrombin receptor activity	2	0.0132908	0.0260876	F2R, F2RL2	90	5	16881	75.0267	0.995202	0.479062	0.471948
GOTERM_BP_DIRECT	GO:0045600~positive regulation of fat cell differentiation	3	0.0199362	0.0273617	SFRP1, SFRP2, WIF1	93	47	16792	11.5251	1	0.528993	0.523782
GOTERM_BP_DIRECT	GO:0071230~cellular response to amino acid stimulus	3	0.0199362	0.0273617	COL1A1, COL1A2, COL5A2	93	47	16792	11.5251	1	0.528993	0.523782
GOTERM_CC_DIRECT	GO:0009986~cell surface	8	0.0531632	0.0282278	PDGFRB, NGFR, SFRP1, FAP, TGFB3, F2R, BGN, PTN	100	542	18224	2.68989	0.979049	0.381076	0.366962
GOTERM_BP_DIRECT	GO:0071560~cellular response to transforming growth factor beta stimulus	3	0.0199362	0.0295579	COL1A1, SFRP1, POSTN	93	49	16792	11.0546	1	0.558164	0.552665
GOTERM_MF_DIRECT	GO:0004860~protein kinase inhibitor activity	3	0.0199362	0.0307341	TESC, BGN, TRIB3	90	52	16881	10.8212	0.998174	0.511912	0.504309
GOTERM_BP_DIRECT	GO:0032964~collagen biosynthetic process	2	0.0132908	0.0324306	COL1A1, COL5A1	93	6	16792	60.1864	1	0.595089	0.589226
GOTERM_MF_DIRECT	GO:0004175~endopeptidase activity	3	0.0199362	0.0329448	MME, FAP, MMP3	90	54	16881	10.4204	0.998849	0.511912	0.504309
GOTERM_BP_DIRECT	GO:0030178~negative regulation of Wnt signaling pathway	3	0.0199362	0.0329791	SFRP1, SFRP2, WIF1	93	52	16792	10.4169	1	0.595089	0.589226
KEGG_PATHWAY	hsa04024:cAMP signaling pathway	5	0.033227	0.0342821	OXTR, FXYD2, F2R, GLI1, GRIA4	44	198	6879	3.948	0.972484	0.509334	0.499539
GOTERM_BP_DIRECT	GO:0009913~epidermal cell differentiation	2	0.0132908	0.0377336	GLI1, GLI2	93	7	16792	51.5883	1	0.638917	0.632622
GOTERM_BP_DIRECT	GO:0030854~positive regulation of granulocyte differentiation	2	0.0132908	0.0377336	TESC, LEF1	93	7	16792	51.5883	1	0.638917	0.632622
GOTERM_BP_DIRECT	GO:0050680~negative regulation of epithelial cell proliferation	3	0.0199362	0.0377685	SFRP1, SFRP2, PTN	93	56	16792	9.67281	1	0.638917	0.632622
GOTERM_BP_DIRECT	GO:0043066~negative regulation of apoptotic process	7	0.0465178	0.0388273	PDGFRB, NGFR, BCL2L10, SFRP1, LEF1, DPEP1, GLI2	93	455	16792	2.77783	1	0.643424	0.637085
GOTERM_MF_DIRECT	GO:0046934~phosphatidylinositol-4,5-bisphosphate 3-kinase activity	3	0.0199362	0.0423783	PDGFRB, NRG1, NRG2	90	62	16881	9.07581	0.999841	0.611459	0.602377
GOTERM_BP_DIRECT	GO:0060346~bone trabecula formation	2	0.0132908	0.0430079	COL1A1, SFRP1	93	8	16792	45.1398	1	0.684752	0.678006
GOTERM_BP_DIRECT	GO:0071305~cellular response to vitamin D	2	0.0132908	0.0430079	SFRP1, PTN	93	8	16792	45.1398	1	0.684752	0.678006
KEGG_PATHWAY	hsa05217:Basal cell carcinoma	3	0.0199362	0.0444991	LEF1, GLI1, GLI2	44	54	6879	8.68561	0.9908	0.578489	0.567364
GOTERM_BP_DIRECT	GO:0009611~response to wounding	3	0.0199362	0.0467397	F2R, GLI1, F2RL2	93	63	16792	8.59805	1	0.712397	0.705379
GOTERM_BP_DIRECT	GO:0043589~skin morphogenesis	2	0.0132908	0.0482535	COL1A1, COL1A2	93	9	16792	40.1243	1	0.712397	0.705379
GOTERM_BP_DIRECT	GO:0070493~thrombin receptor signaling pathway	2	0.0132908	0.0482535	F2R, F2RL2	93	9	16792	40.1243	1	0.712397	0.705379
GOTERM_BP_DIRECT	GO:0090244~Wnt signaling pathway involved in somitogenesis	2	0.0132908	0.0482535	SFRP1, SFRP2	93	9	16792	40.1243	1	0.712397	0.705379
GOTERM_BP_DIRECT	GO:0014068~positive regulation of phosphatidylinositol 3-kinase signaling	3	0.0199362	0.049433	PDGFRB, F2R, NRG1	93	65	16792	8.3335	1	0.716779	0.709717
GOTERM_MF_DIRECT	GO:0008201~heparin binding	4	0.0265816	0.0525743	SFRP1, POSTN, COL5A1, PTN	90	160	16881	4.68917	0.999982	0.708	0.697486
GOTERM_BP_DIRECT	GO:0008347~glial cell migration	2	0.0132908	0.0534707	VCAN, MATN2	93	10	16792	36.1118	1	0.74859	0.741215
GOTERM_BP_DIRECT	GO:0071481~cellular response to X-ray	2	0.0132908	0.0534707	SFRP1, SFRP2	93	10	16792	36.1118	1	0.74859	0.741215
KEGG_PATHWAY	hsa04310:Wnt signaling pathway	4	0.0265816	0.0544632	SFRP1, SFRP2, WIF1, LEF1	44	138	6879	4.53162	0.996875	0.629353	0.61725
GOTERM_BP_DIRECT	GO:0071300~cellular response to retinoic acid	3	0.0199362	0.0564038	COL1A1, TESC, HOXA2	93	70	16792	7.73825	1	0.776269	0.768621
GOTERM_BP_DIRECT	GO:0050732~negative regulation of peptidyl-tyrosine phosphorylation	2	0.0132908	0.0586597	SFRP1, SFRP2	93	11	16792	32.8289	1	0.793861	0.78604
GOTERM_BP_DIRECT	GO:0030208~dermatan sulfate biosynthetic process	2	0.0132908	0.0638205	VCAN, BGN	93	12	16792	30.0932	1	0.822575	0.814471
GOTERM_BP_DIRECT	GO:0022409~positive regulation of cell-cell adhesion	2	0.0132908	0.0638205	KIF26B, LEF1	93	12	16792	30.0932	1	0.822575	0.814471
GOTERM_BP_DIRECT	GO:0090179~planar cell polarity pathway involved in neural tube closure	2	0.0132908	0.0638205	SFRP1, SFRP2	93	12	16792	30.0932	1	0.822575	0.814471
GOTERM_BP_DIRECT	GO:0030324~lung development	3	0.0199362	0.0651902	PTN, GLI1, GLI2	93	76	16792	7.12733	1	0.827101	0.818952
GOTERM_BP_DIRECT	GO:0007275~multicellular organism development	7	0.0465178	0.0663507	VCAN, SFRP1, SFRP2, EDN3, C6ORF58, WIF1, OSTN	93	521	16792	2.42594	1	0.828873	0.820707
GOTERM_MF_DIRECT	GO:0008239~dipeptidyl-peptidase activity	2	0.0132908	0.0664347	FAP, DPEP1	90	13	16881	28.8564	0.999999	0.838739	0.826282
GOTERM_BP_DIRECT	GO:0014066~regulation of phosphatidylinositol 3-kinase signaling	3	0.0199362	0.0682151	PDGFRB, NRG1, NRG2	93	78	16792	6.94458	1	0.839252	0.830984
GOTERM_CC_DIRECT	GO:0005604~basement membrane	3	0.0199362	0.0687506	COL5A1, PTN, MATN2	100	79	18224	6.92051	0.999933	0.752496	0.724626
GOTERM_BP_DIRECT	GO:0042060~wound healing	3	0.0199362	0.0712857	PDGFRB, TGFB3, NRG1	93	80	16792	6.77097	1	0.845695	0.837363
GOTERM_BP_DIRECT	GO:0043508~negative regulation of JUN kinase activity	2	0.0132908	0.0740583	SFRP1, SFRP2	93	14	16792	25.7942	1	0.845695	0.837363
GOTERM_BP_DIRECT	GO:0071732~cellular response to nitric oxide	2	0.0132908	0.0740583	MMP3, DPEP1	93	14	16792	25.7942	1	0.845695	0.837363
GOTERM_BP_DIRECT	GO:0030207~chondroitin sulfate catabolic process	2	0.0132908	0.0740583	VCAN, BGN	93	14	16792	25.7942	1	0.845695	0.837363
GOTERM_CC_DIRECT	GO:0016324~apical plasma membrane	5	0.033227	0.0741147	PDGFRB, OXTR, DPEP1, NRG1, F2RL2	100	291	18224	3.13127	0.999969	0.752496	0.724626
GOTERM_BP_DIRECT	GO:0006919~activation of cysteine-type endopeptidase activity involved in apoptotic process	3	0.0199362	0.0759745	NGFR, BCL2L10, F2R	93	83	16792	6.52623	1	0.845695	0.837363
GOTERM_BP_DIRECT	GO:0060070~canonical Wnt signaling pathway	3	0.0199362	0.0759745	SFRP1, LEF1, GLI1	93	83	16792	6.52623	1	0.845695	0.837363
GOTERM_CC_DIRECT	GO:0043202~lysosomal lumen	3	0.0199362	0.0780366	PDGFRB, VCAN, BGN	100	85	18224	6.432	0.999983	0.752496	0.724626
GOTERM_CC_DIRECT	GO:0042383~sarcolemma	3	0.0199362	0.0780366	SYNM, BGN, COL6A3	100	85	18224	6.432	0.999983	0.752496	0.724626
GOTERM_BP_DIRECT	GO:0045104~intermediate filament cytoskeleton organization	2	0.0132908	0.0791355	SYNM, KRT74	93	15	16792	24.0746	1	0.845695	0.837363
GOTERM_BP_DIRECT	GO:1901381~positive regulation of potassium ion transmembrane transport	2	0.0132908	0.0791355	EDN3, KCNMB1	93	15	16792	24.0746	1	0.845695	0.837363
GOTERM_BP_DIRECT	GO:0010667~negative regulation of cardiac muscle cell apoptotic process	2	0.0132908	0.0791355	SFRP2, NRG1	93	15	16792	24.0746	1	0.845695	0.837363
GOTERM_BP_DIRECT	GO:0008544~epidermis development	3	0.0199362	0.0791537	NTF4, KLK7, KRT83	93	85	16792	6.37268	1	0.845695	0.837363
GOTERM_BP_DIRECT	GO:0007596~blood coagulation	4	0.0265816	0.0802701	COL1A1, COL1A2, F2R, F2RL2	93	184	16792	3.9252	1	0.846179	0.837842
GOTERM_BP_DIRECT	GO:0042127~regulation of cell proliferation	4	0.0265816	0.0812832	NGFR, TGFB3, FXYD2, TRNP1	93	185	16792	3.90398	1	0.846179	0.837842
GOTERM_MF_DIRECT	GO:0008233~peptidase activity	3	0.0199362	0.0817394	CAPN11, FAP, KLK7	90	90	16881	6.25222	1	0.971256	0.956832
GOTERM_BP_DIRECT	GO:0042493~response to drug	5	0.033227	0.0857842	COL1A1, SFRP1, OXTR, SFRP2, PTN	93	304	16792	2.96972	1	0.87273	0.864132
GOTERM_BP_DIRECT	GO:0002076~osteoblast development	2	0.0132908	0.0892076	HOXA2, GLI2	93	17	16792	21.2423	1	0.87273	0.864132
GOTERM_BP_DIRECT	GO:0044849~estrous cycle	2	0.0132908	0.0892076	OXTR, PTN	93	17	16792	21.2423	1	0.87273	0.864132
GOTERM_BP_DIRECT	GO:0030193~regulation of blood coagulation	2	0.0132908	0.0892076	F2R, FOXA2	93	17	16792	21.2423	1	0.87273	0.864132
GOTERM_BP_DIRECT	GO:0055093~response to hyperoxia	2	0.0132908	0.0892076	PDGFRB, COL1A1	93	17	16792	21.2423	1	0.87273	0.864132
GOTERM_MF_DIRECT	GO:0005539~glycosaminoglycan binding	2	0.0132908	0.0908077	VCAN, BGN	90	18	16881	20.8407	1	1	0.99005
GOTERM_BP_DIRECT	GO:0046854~phosphatidylinositol phosphorylation	3	0.0199362	0.0939517	PDGFRB, NRG1, NRG2	93	94	16792	5.76253	1	0.889449	0.880686
GOTERM_BP_DIRECT	GO:0008584~male gonad development	3	0.0199362	0.0939517	SFRP1, SFRP2, TESC	93	94	16792	5.76253	1	0.889449	0.880686
GOTERM_BP_DIRECT	GO:0036120~cellular response to platelet-derived growth factor stimulus	2	0.0132908	0.0942027	PDGFRB, PTN	93	18	16792	20.0621	1	0.889449	0.880686
GOTERM_MF_DIRECT	GO:0001965~G-protein alpha-subunit binding	2	0.0132908	0.0956063	RGS4, F2R	90	19	16881	19.7439	1	1	0.99005
KEGG_PATHWAY	hsa05200:Pathways in cancer	6	0.0398724	0.0964744	PDGFRB, TGFB3, F2R, LEF1, GLI1, GLI2	44	393	6879	2.38688	0.999971	1	0.984039
GOTERM_BP_DIRECT	GO:0071456~cellular response to hypoxia	3	0.0199362	0.0973421	SFRP1, KCNMB1, PTN	93	96	16792	5.64247	1	0.904794	0.895879
GOTERM_BP_DIRECT	GO:0008589~regulation of smoothened signaling pathway	2	0.0132908	0.0991707	GLI1, GLI2	93	19	16792	19.0062	1	0.904794	0.895879
GOTERM_BP_DIRECT	GO:0010975~regulation of neuron projection development	2	0.0132908	0.0991707	SFRP1, SFRP2	93	19	16792	19.0062	1	0.904794	0.895879
