# Supplementary material for: Improved cancer biomarkers identification using network-constrained infinite latent feature selection
Source: PLoS One. 2021 Feb 11;16(2):e0246668. doi: 10.1371/journal.pone.0246668 (PMC7877636; doi:10.1371/journal.pone.0246668)
Supplement: S5 Table — (XLSX) [file pone.0246668.s006.xlsx]

## Sheet: LASSO
Category	Term	Count	%	PValue	Genes	List Total	Pop Hits	Pop Total	Fold Enrichment	Bonferroni	Benjamini	FDR
GOTERM_BP_DIRECT	GO:0015701~bicarbonate transport	7	0.0506879	7.9263e-08	CA1, SLC26A2, CA2, CA4, CA7, SLC26A3, SLC4A4	85	44	16792	31.4289	3.96307e-05	3.95522e-05	3.93144e-05
GOTERM_MF_DIRECT	GO:0004089~carbonate dehydratase activity	4	0.0289645	4.30862e-05	CA1, CA2, CA4, CA7	86	14	16881	56.0831	0.00716973	0.0071954	0.0071954
KEGG_PATHWAY	hsa00910:Nitrogen metabolism	4	0.0289645	7.15627e-05	CA1, CA2, CA4, CA7	35	17	6879	46.2454	0.00471217	0.0047947	0.00443688
GOTERM_BP_DIRECT	GO:0006730~one-carbon metabolic process	4	0.0289645	0.000444703	CA1, CA2, CA4, CA7	85	30	16792	26.3404	0.199406	0.110953	0.110286
GOTERM_BP_DIRECT	GO:0051453~regulation of intracellular pH	4	0.0289645	0.000765335	SLC26A2, CA2, SLC26A3, SLC4A4	85	36	16792	21.9503	0.31806	0.127301	0.126535
GOTERM_CC_DIRECT	GO:0005886~plasma membrane	36	0.260681	0.00116297	SLC26A2, CEMIP, HPSE2, C2ORF88, HTR4, SLC4A4, TMEM100, CDH3, CA2, CA4, CHP2, GSG1L, PDE6A, PLEKHN1, ENPP6, TRPM6, WNT2, CLCA4, SGCG, CADM3, GPR15, GLP2R, ABCA8, SLC51B, ANO5, GFRA2, GRIN2D, SLC7A5, CEACAM7, SLCO4A1, TRIB3, TGFBI, ADTRP, VSTM2A, SLC26A3, AJUBA	96	4121	18224	1.65834	0.105696	0.111645	0.111645
GOTERM_BP_DIRECT	GO:1902476~chloride transmembrane transport	5	0.0362056	0.00121299	BEST4, SLC26A2, ANO5, SLC26A3, CLCA4	85	93	16792	10.6211	0.454943	0.151321	0.150411
GOTERM_BP_DIRECT	GO:0008284~positive regulation of cell proliferation	9	0.0651702	0.00228414	FABP1, ESM1, EDN3, HPSE2, GLP2R, PDX1, CHP2, GCNT2, WNT2	85	466	16792	3.8154	0.681259	0.227957	0.226587
GOTERM_MF_DIRECT	GO:0005254~chloride channel activity	4	0.0289645	0.00253941	BEST4, SLC26A2, SLC26A3, CLCA4	86	54	16881	14.5401	0.345982	0.212041	0.212041
GOTERM_BP_DIRECT	GO:0052695~cellular glucuronidation	3	0.0217234	0.00283516	UGT1A10, UGT2A3, UGT1A8	85	16	16792	37.0412	0.758188	0.235791	0.234374
KEGG_PATHWAY	hsa00830:Retinol metabolism	4	0.0289645	0.00374196	UGT1A10, DHRS9, UGT2A3, UGT1A8	35	64	6879	12.2839	0.219197	0.125356	0.116001
GOTERM_CC_DIRECT	GO:0016324~apical plasma membrane	7	0.0506879	0.00417438	SLC7A5, CA4, TRPM6, SLC26A3, CLCA4, SLC17A4, SPTBN2	96	291	18224	4.56644	0.330738	0.20037	0.20037
GOTERM_BP_DIRECT	GO:0052696~flavonoid glucuronidation	3	0.0217234	0.00535257	UGT1A10, UGT2A3, UGT1A8	85	22	16792	26.939	0.931675	0.381562	0.379268
KEGG_PATHWAY	hsa04964:Proximal tubule bicarbonate reclamation	3	0.0217234	0.00562173	CA2, CA4, SLC4A4	35	23	6879	25.636	0.310702	0.125552	0.116182
KEGG_PATHWAY	hsa00053:Ascorbate and aldarate metabolism	3	0.0217234	0.00770361	UGT1A10, UGT2A3, UGT1A8	35	27	6879	21.8381	0.399748	0.127032	0.117552
GOTERM_MF_DIRECT	GO:0015020~glucuronosyltransferase activity	3	0.0217234	0.00931398	UGT1A10, UGT2A3, UGT1A8	86	29	16881	20.3059	0.790436	0.518478	0.518478
GOTERM_BP_DIRECT	GO:2001225~regulation of chloride transport	2	0.0144823	0.00998004	CA2, CA7	85	2	16792	197.553	0.993363	0.622505	0.618762
KEGG_PATHWAY	hsa04972:Pancreatic secretion	4	0.0289645	0.0105737	CA2, SLC26A3, SLC4A4, CLCA4	35	93	6879	8.45346	0.504198	0.127032	0.117552
KEGG_PATHWAY	hsa00040:Pentose and glucuronate interconversions	3	0.0217234	0.011376	UGT1A10, UGT2A3, UGT1A8	35	33	6879	17.8675	0.530045	0.127032	0.117552
KEGG_PATHWAY	hsa00860:Porphyrin and chlorophyll metabolism	3	0.0217234	0.0180441	UGT1A10, UGT2A3, UGT1A8	35	42	6879	14.0388	0.699344	0.172708	0.159819
GOTERM_MF_DIRECT	GO:0005215~transporter activity	5	0.0362056	0.0189923	FABP1, SLCO4A1, ABCA8, SLC51B, SLC26A3	86	202	16881	4.85868	0.959328	0.792927	0.792927
GOTERM_BP_DIRECT	GO:0032849~positive regulation of cellular pH reduction	2	0.0144823	0.0198616	CA2, CA7	85	4	16792	98.7765	0.999956	1	0.995984
GOTERM_CC_DIRECT	GO:0031225~anchored component of membrane	4	0.0289645	0.0212747	CEACAM7, CA4, ENPP6, GFRA2	96	113	18224	6.71976	0.873106	0.508732	0.508732
KEGG_PATHWAY	hsa00983:Drug metabolism - other enzymes	3	0.0217234	0.021426	UGT1A10, UGT2A3, UGT1A8	35	46	6879	12.818	0.760568	0.179443	0.166051
GOTERM_BP_DIRECT	GO:1903251~multi-ciliated epithelial cell differentiation	2	0.0144823	0.0247658	MCIDAS, CCNO	85	5	16792	79.0212	0.999996	1	0.995984
GOTERM_CC_DIRECT	GO:0016021~integral component of membrane	37	0.267922	0.0273217	UGT1A10, SLC26A2, HHLA2, TMEM72, CWH43, SLC4A4, TMEM100, AADACL2, CDH3, B3GALT1, CA4, GCNT2, GSG1L, UGT2A3, TRPM6, UGT1A8, SGCG, SLC17A4, GPR15, MUSK, GLP2R, TMEM132A, ABCA8, SLC51B, OTOP2, ANO5, GRIN2D, TMEM37, SLC7A5, TMIGD1, TMEM236, CEACAM7, SLCO4A1, ADTRP, PKHD1L1, SLC25A34, VSTM2A	96	5163	18224	1.36042	0.930009	0.508732	0.508732
GOTERM_CC_DIRECT	GO:0031526~brush border membrane	3	0.0217234	0.029057	CA4, TRPM6, SLC26A3	96	51	18224	11.1667	0.941034	0.508732	0.508732
GOTERM_BP_DIRECT	GO:0051552~flavone metabolic process	2	0.0144823	0.0296458	UGT1A10, UGT1A8	85	6	16792	65.851	1	1	0.995984
GOTERM_MF_DIRECT	GO:0004064~arylesterase activity	2	0.0144823	0.0298381	CA1, CA2	86	6	16881	65.4302	0.993647	0.996592	0.996592
GOTERM_CC_DIRECT	GO:0005887~integral component of plasma membrane	14	0.101376	0.0317958	CADM3, SLC26A2, GPR15, MUSK, SCARA5, HTR4, SLC4A4, SLC7A5, BEST4, SLCO4A1, SCN9A, SLC26A3, CLCA4, SLC17A4	96	1415	18224	1.87821	0.95504	0.508732	0.508732
KEGG_PATHWAY	hsa00140:Steroid hormone biosynthesis	3	0.0217234	0.0329848	UGT1A10, UGT2A3, UGT1A8	35	58	6879	10.166	0.890706	0.245554	0.227229
GOTERM_CC_DIRECT	GO:0005576~extracellular region	15	0.108617	0.0391607	ADAMDEC1, CEMIP, EDN3, C10ORF99, GUCA2A, AADACL2, GREM2, BMP3, SCGN, ESM1, CLEC3B, TGFBI, ENPP6, VSTM2A, WNT2	96	1610	18224	1.76863	0.978399	0.537061	0.537061
GOTERM_BP_DIRECT	GO:2001030~negative regulation of cellular glucuronidation	2	0.0144823	0.0393334	UGT1A10, UGT1A8	85	8	16792	49.3882	1	1	0.995984
GOTERM_BP_DIRECT	GO:1904224~negative regulation of glucuronosyltransferase activity	2	0.0144823	0.0393334	UGT1A10, UGT1A8	85	8	16792	49.3882	1	1	0.995984
KEGG_PATHWAY	hsa00982:Drug metabolism - cytochrome P450	3	0.0217234	0.0440901	UGT1A10, UGT2A3, UGT1A8	35	68	6879	8.67101	0.949006	0.275724	0.255147
GOTERM_BP_DIRECT	GO:0045922~negative regulation of fatty acid metabolic process	2	0.0144823	0.0441413	UGT1A10, UGT1A8	85	9	16792	43.9007	1	1	0.995984
GOTERM_BP_DIRECT	GO:0031110~regulation of microtubule polymerization or depolymerization	2	0.0144823	0.0441413	STMN2, STMN4	85	9	16792	43.9007	1	1	0.995984
GOTERM_BP_DIRECT	GO:0052697~xenobiotic glucuronidation	2	0.0144823	0.0441413	UGT1A10, UGT1A8	85	9	16792	43.9007	1	1	0.995984
KEGG_PATHWAY	hsa04976:Bile secretion	3	0.0217234	0.0452681	CA2, SLC51B, SLC4A4	35	69	6879	8.54534	0.952992	0.275724	0.255147
KEGG_PATHWAY	hsa00980:Metabolism of xenobiotics by cytochrome P450	3	0.0217234	0.0513309	UGT1A10, UGT2A3, UGT1A8	35	74	6879	7.96795	0.969127	0.286598	0.26521
GOTERM_BP_DIRECT	GO:0035725~sodium ion transmembrane transport	3	0.0217234	0.0517076	SCN9A, SLC4A4, SLC17A4	85	73	16792	8.11861	1	1	0.995984
GOTERM_BP_DIRECT	GO:0008152~metabolic process	4	0.0289645	0.0520719	UGT1A10, UGT2A3, ENPP6, UGT1A8	85	168	16792	4.70364	1	1	0.995984
GOTERM_BP_DIRECT	GO:0019532~oxalate transport	2	0.0144823	0.0536859	SLC26A2, SLC26A3	85	11	16792	35.9187	1	1	0.995984
GOTERM_BP_DIRECT	GO:0031284~positive regulation of guanylate cyclase activity	2	0.0144823	0.0536859	GUCA2B, GUCA2A	85	11	16792	35.9187	1	1	0.995984
GOTERM_MF_DIRECT	GO:0019531~oxalate transmembrane transporter activity	2	0.0144823	0.0540297	SLC26A2, SLC26A3	86	11	16881	35.6892	0.999906	1	1
GOTERM_MF_DIRECT	GO:0008271~secondary active sulfate transmembrane transporter activity	2	0.0144823	0.0540297	SLC26A2, SLC26A3	86	11	16881	35.6892	0.999906	1	1
GOTERM_MF_DIRECT	GO:0015116~sulfate transmembrane transporter activity	2	0.0144823	0.0540297	SLC26A2, SLC26A3	86	11	16881	35.6892	0.999906	1	1
GOTERM_BP_DIRECT	GO:0030509~BMP signaling pathway	3	0.0217234	0.0555444	TMEM100, GREM2, BMP3	85	76	16792	7.79814	1	1	0.995984
GOTERM_BP_DIRECT	GO:0032230~positive regulation of synaptic transmission, GABAergic	2	0.0144823	0.0584229	CA2, CA7	85	12	16792	32.9255	1	1	0.995984
GOTERM_BP_DIRECT	GO:1902358~sulfate transmembrane transport	2	0.0144823	0.0584229	SLC26A2, SLC26A3	85	12	16792	32.9255	1	1	0.995984
KEGG_PATHWAY	hsa05204:Chemical carcinogenesis	3	0.0217234	0.0589691	UGT1A10, UGT2A3, UGT1A8	35	80	6879	7.37036	0.981893	0.303918	0.281237
GOTERM_MF_DIRECT	GO:0005125~cytokine activity	4	0.0289645	0.0592003	GREM2, BMP3, C10ORF99, WNT2	86	176	16881	4.46115	0.999963	1	1
GOTERM_BP_DIRECT	GO:0006814~sodium ion transport	3	0.0217234	0.0621529	SCN9A, SLC4A4, SLC17A4	85	81	16792	7.31678	1	1	0.995984
GOTERM_CC_DIRECT	GO:0016323~basolateral plasma membrane	4	0.0289645	0.0679225	HPGD, CA2, CA4, SLC4A4	96	180	18224	4.21852	0.998832	0.815069	0.815069
GOTERM_MF_DIRECT	GO:0015106~bicarbonate transmembrane transporter activity	2	0.0144823	0.072953	SLC26A2, SLC26A3	86	15	16881	26.1721	0.999997	1	1
GOTERM_MF_DIRECT	GO:0005229~intracellular calcium activated chloride channel activity	2	0.0144823	0.077625	ANO5, CLCA4	86	16	16881	24.5363	0.999999	1	1
GOTERM_MF_DIRECT	GO:0046982~protein heterodimerization activity	6	0.0434468	0.085352	UGT1A10, KHDRBS2, PDX1, SLC51B, UGT1A8, SIM2	86	465	16881	2.53278	1	1	1
GOTERM_CC_DIRECT	GO:0005615~extracellular space	12	0.0868936	0.0913033	GREM2, BMP3, CLEC3B, EDN3, MYOC, CA2, C10ORF99, TGFBI, PKHD1L1, WNT2, FJX1, SPTBN2	96	1347	18224	1.69117	0.999898	0.973902	0.973902
GOTERM_MF_DIRECT	GO:0005504~fatty acid binding	2	0.0144823	0.0915021	FABP1, UGT1A8	86	19	16881	20.6622	1	1	1
GOTERM_BP_DIRECT	GO:0009813~flavonoid biosynthetic process	2	0.0144823	0.0954843	UGT1A10, UGT2A3	85	20	16792	19.7553	1	1	0.995984
GOTERM_BP_DIRECT	GO:0006810~transport	5	0.0362056	0.0968531	SLC7A5, ABCA8, SLC25A34, SLC4A4, CLCA4	85	348	16792	2.8384	1	1	0.995984

## Sheet: MRMR
Category	Term	Count	%	PValue	Genes	List Total	Pop Hits	Pop Total	Fold Enrichment	Bonferroni	Benjamini	FDR
GOTERM_BP_DIRECT	GO:0043547~positive regulation of GTPase activity	10	0.0633032	0.00325662	CCL14, BCAR3, SHC1, TBC1D24, PIK3R2, ARRB1, AGAP3, SIPA1L2, GFRA2, CCL15	91	565	16792	3.26597	0.857816	1	1
KEGG_PATHWAY	hsa04062:Chemokine signaling pathway	6	0.0379819	0.00517463	CCL14, SHC1, GNG7, PIK3R2, ARRB1, CCL15	43	186	6879	5.16054	0.526253	0.750322	0.750322
GOTERM_BP_DIRECT	GO:0002244~hematopoietic progenitor cell differentiation	4	0.0253213	0.00534012	SLC8A3, CITED2, RRS1, WDR7	91	66	16792	11.1835	0.959317	1	1
GOTERM_BP_DIRECT	GO:0006283~transcription-coupled nucleotide-excision repair	4	0.0253213	0.0073362	ISY1, POLR2C, PRPF19, GTF2H4	91	74	16792	9.97446	0.987762	1	1
GOTERM_BP_DIRECT	GO:0016337~single organismal cell-cell adhesion	4	0.0253213	0.0170115	CDH3, SHC1, FBLIM1, CTNND2	91	101	16792	7.30802	0.999965	1	1
GOTERM_BP_DIRECT	GO:0006635~fatty acid beta-oxidation	3	0.0189909	0.0232285	ACAA2, ACADS, ACAT1	91	44	16792	12.5814	0.999999	1	1
KEGG_PATHWAY	hsa00071:Fatty acid degradation	3	0.0189909	0.0268574	ACAA2, ACADS, ACAT1	43	42	6879	11.4269	0.980166	1	1
GOTERM_CC_DIRECT	GO:0005783~endoplasmic reticulum	10	0.0633032	0.0303703	CRHBP, KCNG3, TBL2, TMEM132A, RRS1, BDKRB1, TLR7, METTL7A, CES2, GRINA	97	828	18224	2.26904	0.988217	1	1
GOTERM_MF_DIRECT	GO:0005168~neurotrophin TRKA receptor binding	2	0.0126606	0.0308775	SHC1, EFNA5	89	6	16881	63.2247	0.999165	1	1
GOTERM_BP_DIRECT	GO:0007530~sex determination	2	0.0126606	0.031735	CITED2, TCF21	91	6	16792	61.5092	1	1	1
KEGG_PATHWAY	hsa00280:Valine, leucine and isoleucine degradation	3	0.0189909	0.0330818	ACAA2, ACADS, ACAT1	43	47	6879	10.2113	0.992127	1	1
KEGG_PATHWAY	hsa01212:Fatty acid metabolism	3	0.0189909	0.0343886	ACAA2, ACADS, ACAT1	43	48	6879	9.99855	0.99352	1	1
GOTERM_BP_DIRECT	GO:0060972~left/right pattern formation	2	0.0126606	0.0420904	CITED2, SNAI1	91	8	16792	46.1319	1	1	1
GOTERM_MF_DIRECT	GO:0046983~protein dimerization activity	4	0.0253213	0.0436556	POLR2C, TCF21, ANO5, MXD3	89	150	16881	5.05798	0.999958	1	1
GOTERM_BP_DIRECT	GO:0007165~signal transduction	12	0.0759638	0.0457142	BCAR3, CRHBP, CSNK2A1, SHC1, LRRN2, CTNND2, CAMK4, LANCL3, PIK3R2, ARRB1, AGAP3, CCL15	91	1161	16792	1.90726	1	1	1
GOTERM_MF_DIRECT	GO:0016747~transferase activity, transferring acyl groups other than amino-acyl groups	2	0.0126606	0.0459608	ACAA2, ACAT1	89	9	16881	42.1498	0.999976	1	1
KEGG_PATHWAY	hsa04014:Ras signaling pathway	5	0.0316516	0.0479512	HTR7, SHC1, GNG7, PIK3R2, EFNA5	43	226	6879	3.53931	0.999155	1	1
GOTERM_BP_DIRECT	GO:0006954~inflammatory response	6	0.0379819	0.0529449	CCL14, CRHBP, CAMK4, BDKRB1, TLR7, CCL15	91	379	16792	2.92128	1	1	1
GOTERM_MF_DIRECT	GO:0005096~GTPase activator activity	5	0.0316516	0.0580241	TBC1D24, PIK3R2, ARRB1, AGAP3, SIPA1L2	89	279	16881	3.39918	0.999999	1	1
GOTERM_BP_DIRECT	GO:0050729~positive regulation of inflammatory response	3	0.0189909	0.0584349	CCL14, TLR7, CCL15	91	73	16792	7.58332	1	1	1
GOTERM_BP_DIRECT	GO:0002089~lens morphogenesis in camera-type eye	2	0.0126606	0.0624737	BCAR3, CITED2	91	12	16792	30.7546	1	1	1
GOTERM_BP_DIRECT	GO:0006851~mitochondrial calcium ion transport	2	0.0126606	0.0624737	SLC8A3, SLC25A23	91	12	16792	30.7546	1	1	1
GOTERM_CC_DIRECT	GO:0000974~Prp19 complex	2	0.0126606	0.0713007	ISY1, PRPF19	97	14	18224	26.8395	0.999976	1	1
GOTERM_CC_DIRECT	GO:0014069~postsynaptic density	4	0.0253213	0.0733133	EPB41L3, ARRB1, CPEB3, SRCIN1	97	184	18224	4.08427	0.999983	1	1
GOTERM_MF_DIRECT	GO:0005159~insulin-like growth factor receptor binding	2	0.0126606	0.0754347	SHC1, ARRB1	89	15	16881	25.2899	1	1	1
GOTERM_BP_DIRECT	GO:0006368~transcription elongation from RNA polymerase II promoter	3	0.0189909	0.077767	GTF2A1, POLR2C, GTF2H4	91	86	16792	6.437	1	1	1
GOTERM_CC_DIRECT	GO:0005730~nucleolus	9	0.0569728	0.0822602	RPL12, NIP7, CAMK4, DDX11, BHLHE40, DDX31, RRS1, CAPG, RRP12	97	857	18224	1.97303	0.999996	1	1
KEGG_PATHWAY	hsa00604:Glycosphingolipid biosynthesis - ganglio series	2	0.0126606	0.0878563	B3GALT4, ST3GAL2	43	15	6879	21.3302	0.999998	1	1
GOTERM_BP_DIRECT	GO:0006874~cellular calcium ion homeostasis	3	0.0189909	0.0888972	SLC8A3, CCL14, CCL15	91	93	16792	5.9525	1	1	1
GOTERM_BP_DIRECT	GO:0071456~cellular response to hypoxia	3	0.0189909	0.0938047	SLC8A3, TBL2, ACAA2	91	96	16792	5.76648	1	1	1
KEGG_PATHWAY	hsa04020:Calcium signaling pathway	4	0.0253213	0.0951638	SLC8A3, HTR7, CAMK4, BDKRB1	43	179	6879	3.5749	0.999999	1	1

## Sheet: ILFS
Category	Term	Count	%	PValue	Genes	List Total	Pop Hits	Pop Total	Fold Enrichment	Bonferroni	Benjamini	FDR
GOTERM_BP_DIRECT	GO:0008283~cell proliferation	7	0.04329	0.0145469	KAT2A, CUL5, CDK5, BRAT1, ENTPD5, TRIM27, BYSL	92	366	16792	3.49085	0.99992	1	1
GOTERM_BP_DIRECT	GO:0001755~neural crest cell migration	3	0.0185529	0.0247282	SEMA6A, EDN3, SEMA6D	92	45	16792	12.1681	1	1	1
GOTERM_BP_DIRECT	GO:0035948~positive regulation of gluconeogenesis by positive regulation of transcription from RNA polymerase II promoter	2	0.0123686	0.0268073	KAT2B, KAT2A	92	5	16792	73.0087	1	1	1
GOTERM_BP_DIRECT	GO:0022038~corpus callosum development	2	0.0123686	0.0320828	CDK5, LPAR1	92	6	16792	60.8406	1	1	1
GOTERM_BP_DIRECT	GO:0048511~rhythmic process	3	0.0185529	0.0346438	KAT2B, TEF, CDK5	92	54	16792	10.1401	1	1	1
GOTERM_BP_DIRECT	GO:0043401~steroid hormone mediated signaling pathway	3	0.0185529	0.038239	NR5A2, PAQR5, NR3C2	92	57	16792	9.60641	1	1	1
GOTERM_BP_DIRECT	GO:0045815~positive regulation of gene expression, epigenetic	3	0.0185529	0.0445305	KAT2B, KAT2A, POLR1C	92	62	16792	8.8317	1	1	1
GOTERM_BP_DIRECT	GO:0070475~rRNA base methylation	2	0.0123686	0.0477404	NSUN5, NOP2	92	9	16792	40.5604	1	1	1
GOTERM_BP_DIRECT	GO:0006367~transcription initiation from RNA polymerase II promoter	4	0.0247372	0.0496207	TEAD4, KAT2B, NR5A2, NR3C2	92	152	16792	4.8032	1	1	1
GOTERM_BP_DIRECT	GO:0031647~regulation of protein stability	3	0.0185529	0.0553229	DPM2, KAT2A, SLC51B	92	70	16792	7.82236	1	1	1
GOTERM_BP_DIRECT	GO:0031284~positive regulation of guanylate cyclase activity	2	0.0123686	0.0580393	GUCA2B, GUCA2A	92	11	16792	33.1858	1	1	1
GOTERM_BP_DIRECT	GO:0008152~metabolic process	4	0.0247372	0.0631739	UGP2, UGT2A3, ENPP6, TKT	92	168	16792	4.34576	1	1	1
GOTERM_BP_DIRECT	GO:0001843~neural tube closure	3	0.0185529	0.0654359	KAT2A, MTHFD1L, PRKACB	92	77	16792	7.11124	1	1	1
GOTERM_BP_DIRECT	GO:0006338~chromatin remodeling	3	0.0185529	0.0792584	KAT2B, KAT2A, RUVBL1	92	86	16792	6.36704	1	1	1
GOTERM_BP_DIRECT	GO:0002690~positive regulation of leukocyte chemotaxis	2	0.0123686	0.0932254	EDN3, IL6R	92	18	16792	20.2802	1	1	1
GOTERM_BP_DIRECT	GO:0030182~neuron differentiation	3	0.0185529	0.0938965	EDN3, CDK5, ITM2C	92	95	16792	5.76384	1	1	1

## Sheet: NCILFS
Category	Term	Count	%	PValue	Genes	List Total	Pop Hits	Pop Total	Fold Enrichment	Bonferroni	Benjamini	FDR
GOTERM_BP_DIRECT	GO:0000398~mRNA splicing, via spliceosome	94	0.555293	2.20843e-177	ISY1, DDX46, EIF4A3, HNRNPU, HNRNPR, YBX1, CWC27, PRPF19, ELAVL1, CCAR1, EFTUD2, SNRPD2, PCF11, SNRNP70, CLP1, MAGOH, CWC22, DHX15, DHX16, BCAS2, CTNNBL1, AQR, NCBP1, NCBP2, BUD31, GTF2F1, CRNKL1, GTF2F2, CDC40, PRPF4, HNRNPUL1, HNRNPH1, CD2BP2, PPIE, HNRNPH2, DNAJC8, SNRPF, SRSF6, SRSF7, SNRPB, SRSF9, SF3B3, RBM8A, DHX9, CSTF3, SRSF1, CSTF2, DDX23, U2AF1L4, PABPN1, FIP1L1, POLR2B, U2AF2, POLR2C,…	99	222	16792	71.8195	6.02901e-175	6.02901e-175	5.03522e-175
GOTERM_BP_DIRECT	GO:0010467~gene expression	29	0.171314	6.16815e-52	HNRNPU, HNRNPR, POLR2B, PCBP1, POLR2C, PCBP2, POLR2D, POLR2E, POLR2F, POLR2G, POLR2H, HNRNPA1, POLR2I, POLR2J, POLR2K, POLR2L, HNRNPA0, NCBP1, NCBP2, GTF2F1, GTF2F2, HNRNPL, HNRNPM, HNRNPH1, HNRNPF, HNRNPA2B1, HNRNPD, HNRNPH2, HNRNPC	99	48	16792	102.476	1.68391e-49	8.41953e-50	7.03169e-50
GOTERM_BP_DIRECT	GO:0006369~termination of RNA polymerase II transcription	27	0.159499	1.12537e-42	RBM8A, CSTF3, CSTF2, SRSF1, EIF4A3, FIP1L1, PABPN1, PCF11, U2AF2, CLP1, MAGOH, CSTF1, DHX38, CPSF7, NCBP1, NCBP2, ALYREF, CPSF3, UPF3B, CDC40, NUDT21, RNPS1, SNRPF, SRSF6, SRSF7, SNRPB, SRSF9	99	64	16792	71.5568	3.07225e-40	1.02408e-40	8.55279e-41
GOTERM_BP_DIRECT	GO:0031124~mRNA 3'-end processing	25	0.147684	1.24243e-41	RBM8A, CSTF3, CSTF2, SRSF1, EIF4A3, FIP1L1, PABPN1, PCF11, U2AF2, CLP1, MAGOH, CSTF1, DHX38, CPSF7, NCBP1, NCBP2, ALYREF, CPSF3, UPF3B, CDC40, NUDT21, RNPS1, SRSF6, SRSF7, SRSF9	99	50	16792	84.8081	3.39183e-39	8.47958e-40	7.08185e-40
GOTERM_BP_DIRECT	GO:0008543~fibroblast growth factor receptor signaling pathway	19	0.11224	5.08036e-24	NCBP1, NCBP2, GTF2F1, GTF2F2, HNRNPM, HNRNPH1, POLR2B, HNRNPF, POLR2C, POLR2D, POLR2E, POLR2F, POLR2G, POLR2H, HNRNPA1, POLR2I, POLR2J, POLR2K, POLR2L	99	82	16792	39.3013	1.38694e-21	2.77388e-22	2.31665e-22
GOTERM_BP_DIRECT	GO:0006370~7-methylguanosine mRNA capping	15	0.0886106	1.50193e-23	NCBP1, NCBP2, GTF2F1, GTF2F2, POLR2B, POLR2C, POLR2D, POLR2E, POLR2F, POLR2G, POLR2H, POLR2I, POLR2J, POLR2K, POLR2L	99	33	16792	77.0983	4.10027e-21	6.83378e-22	5.70733e-22
GOTERM_BP_DIRECT	GO:0008380~RNA splicing	22	0.129962	1.38065e-22	SF3B3, NCBP1, RBM8A, NCBP2, DDX23, EIF4A3, MAGOHB, LSM4, CDC40, EFTUD2, PRPF4, LSM6, SNRPD2, SNRNP70, DHX15, DHX16, RNPS1, SNRPF, HNRNPC, SRSF7, BCAS2, SNRPB	99	166	16792	22.4793	3.76918e-20	5.38454e-21	4.49698e-21
GOTERM_BP_DIRECT	GO:0006405~RNA export from nucleus	16	0.094518	9.85652e-22	NCBP1, RBM8A, NCBP2, ALYREF, EIF4A3, SRSF1, UPF3B, CDC40, U2AF2, MAGOH, DHX38, RNPS1, HNRNPA1, SRSF6, SRSF7, SRSF9	99	55	16792	49.3429	2.69083e-19	3.36354e-20	2.80911e-20
GOTERM_BP_DIRECT	GO:0006406~mRNA export from nucleus	18	0.106333	1.08607e-20	NCBP1, RBM8A, NCBP2, CPSF3, ALYREF, EIF4A3, SRSF1, UPF3B, CDC40, FIP1L1, U2AF2, HNRNPA2B1, MAGOH, DHX38, RNPS1, SRSF6, SRSF7, SRSF9	99	100	16792	30.5309	2.96498e-18	3.29442e-19	2.75138e-19
GOTERM_BP_DIRECT	GO:0050434~positive regulation of viral transcription	13	0.0767958	3.69593e-20	GTF2F1, GTF2F2, POLR2B, POLR2C, POLR2D, POLR2E, POLR2F, POLR2G, POLR2H, POLR2I, POLR2J, POLR2K, POLR2L	99	29	16792	76.0348	1.00899e-17	1.00899e-18	8.42673e-19
GOTERM_BP_DIRECT	GO:0006283~transcription-coupled nucleotide-excision repair	16	0.094518	1.37458e-19	ISY1, AQR, PRPF19, XAB2, POLR2B, POLR2C, POLR2D, POLR2E, PPIE, POLR2F, POLR2G, POLR2H, POLR2I, POLR2J, POLR2K, POLR2L	99	74	16792	36.6738	3.75261e-17	3.41146e-18	2.84913e-18
GOTERM_BP_DIRECT	GO:0042795~snRNA transcription from RNA polymerase II promoter	15	0.0886106	2.94282e-18	NCBP1, NCBP2, GTF2F1, GTF2F2, POLR2B, POLR2C, POLR2D, POLR2E, POLR2F, POLR2G, POLR2H, POLR2I, POLR2J, POLR2K, POLR2L	99	70	16792	36.3463	8.0339e-16	6.69492e-17	5.59136e-17
GOTERM_BP_DIRECT	GO:0006397~mRNA processing	19	0.11224	1.25012e-17	SF3B3, RBM8A, SRSF1, HNRNPR, MAGOHB, LSM5, WDR33, HNRNPL, EFTUD2, NUDT21, SNRNP70, U2AF2, HNRNPA2B1, DHX15, HNRNPA1, SRSF7, BCAS2, HNRNPA0, SRSF9	99	179	16792	18.004	3.41281e-15	2.62524e-16	2.19251e-16
GOTERM_BP_DIRECT	GO:0006368~transcription elongation from RNA polymerase II promoter	15	0.0886106	6.37564e-17	NCBP1, NCBP2, GTF2F1, GTF2F2, POLR2B, POLR2C, POLR2D, POLR2E, POLR2F, POLR2G, POLR2H, POLR2I, POLR2J, POLR2K, POLR2L	99	86	16792	29.5842	3.03091e-14	1.24325e-15	1.03832e-15
GOTERM_BP_DIRECT	GO:0006396~RNA processing	15	0.0886106	3.71679e-16	DHX9, CSTF3, HNRNPU, CRNKL1, LSM4, CHERP, HNRNPL, PRPF4, LSM7, PABPN1, HNRNPUL1, HNRNPH1, HNRNPF, CSTF1, HNRNPD	99	97	16792	26.2293	9.09273e-14	6.76455e-15	5.64951e-15
GOTERM_BP_DIRECT	GO:0031047~gene silencing by RNA	13	0.0767958	1.91551e-12	NCBP1, NCBP2, POLR2B, POLR2C, POLR2D, POLR2E, POLR2F, POLR2G, POLR2H, POLR2I, POLR2J, POLR2K, POLR2L	99	111	16792	19.865	5.22923e-10	3.26833e-11	2.7296e-11
GOTERM_BP_DIRECT	GO:0035019~somatic stem cell population maintenance	11	0.0649811	3.93465e-12	POLR2B, POLR2C, POLR2D, POLR2E, POLR2F, POLR2G, POLR2H, POLR2I, POLR2J, POLR2K, POLR2L	99	65	16792	28.7043	1.07415e-09	6.31858e-11	5.27705e-11
GOTERM_BP_DIRECT	GO:0006367~transcription initiation from RNA polymerase II promoter	14	0.0827032	4.52343e-12	GTF2F1, GTF2F2, SNW1, POLR2B, POLR2C, POLR2D, POLR2E, POLR2F, POLR2G, POLR2H, POLR2I, POLR2J, POLR2K, POLR2L	99	152	16792	15.6225	1.23488e-09	6.86053e-11	5.72967e-11
GOTERM_BP_DIRECT	GO:0006379~mRNA cleavage	7	0.0413516	3.03935e-11	PCF11, CLP1, CSTF3, CPSF3, CSTF2, CSTF1, WDR33	99	12	16792	98.9428	8.29742e-09	4.36706e-10	3.64722e-10
GOTERM_BP_DIRECT	GO:0006378~mRNA polyadenylation	8	0.047259	1.98713e-10	CPSF4, NUDT21, PCF11, CLP1, CSTF3, CPSF3, CSTF2, CSTF1	99	28	16792	48.4618	5.42487e-08	2.71243e-09	2.26533e-09
GOTERM_BP_DIRECT	GO:0048025~negative regulation of mRNA splicing, via spliceosome	6	0.0354442	1.15419e-07	U2AF2, HNRNPA2B1, RNPS1, SRSF6, SRSF7, SRSF9	99	21	16792	48.4618	3.15088e-05	1.50044e-06	1.25312e-06
GOTERM_BP_DIRECT	GO:0006366~transcription from RNA polymerase II promoter	16	0.094518	2.72561e-07	NCBP1, NCBP2, YBX1, GTF2F1, GTF2F2, POLR2B, POLR2C, POLR2D, POLR2E, POLR2F, POLR2G, POLR2H, POLR2I, POLR2J, POLR2K, POLR2L	99	513	16792	5.29017	7.44063e-05	3.38223e-06	2.82472e-06
GOTERM_BP_DIRECT	GO:0048026~positive regulation of mRNA splicing, via spliceosome	5	0.0295369	1.41722e-06	HSPA8, SNW1, SNRNP70, EIF4A3, PRPF19	99	15	16792	56.5387	0.000386828	1.68218e-05	1.4049e-05
GOTERM_BP_DIRECT	GO:0000184~nuclear-transcribed mRNA catabolic process, nonsense-mediated decay	8	0.047259	6.10349e-06	RBM8A, NCBP1, NCBP2, MAGOH, EIF4A3, UPF3B, RNPS1, MAGOHB	99	119	16792	11.4028	0.00166487	6.94272e-05	5.79832e-05
GOTERM_BP_DIRECT	GO:0098789~pre-mRNA cleavage required for polyadenylation	4	0.0236295	1.05681e-05	CPSF4, NCBP1, NCBP2, CSTF2	99	8	16792	84.8081	0.00288095	0.000115404	9.6381e-05
GOTERM_BP_DIRECT	GO:0032481~positive regulation of type I interferon production	6	0.0354442	1.16009e-05	DHX9, POLR2E, POLR2F, POLR2H, POLR2K, POLR2L	99	51	16792	19.9548	0.00316206	0.00012181	0.000101731
GOTERM_BP_DIRECT	GO:0043928~exonucleolytic nuclear-transcribed mRNA catabolic process involved in deadenylation-dependent decay	5	0.0295369	2.31611e-05	LSM7, LSM6, LSM5, LSM4, LSM2	99	29	16792	29.2442	0.00630309	0.000234184	0.000195582
GOTERM_BP_DIRECT	GO:0006362~transcription elongation from RNA polymerase I promoter	5	0.0295369	2.6605e-05	POLR2E, POLR2F, POLR2H, POLR2K, POLR2L	99	30	16792	28.2694	0.00723695	0.000259399	0.000216641
GOTERM_BP_DIRECT	GO:0006363~termination of RNA polymerase I transcription	5	0.0295369	3.04102e-05	POLR2E, POLR2F, POLR2H, POLR2K, POLR2L	99	31	16792	27.3574	0.00826773	0.000286275	0.000239087
GOTERM_BP_DIRECT	GO:0006383~transcription from RNA polymerase III promoter	5	0.0295369	3.9196e-05	POLR2E, POLR2F, POLR2H, POLR2K, POLR2L	99	33	16792	25.6994	0.0106437	0.000345178	0.000288281
GOTERM_BP_DIRECT	GO:0006361~transcription initiation from RNA polymerase I promoter	5	0.0295369	3.9196e-05	POLR2E, POLR2F, POLR2H, POLR2K, POLR2L	99	33	16792	25.6994	0.0106437	0.000345178	0.000288281
GOTERM_BP_DIRECT	GO:0008334~histone mRNA metabolic process	4	0.0236295	4.08183e-05	NCBP1, NCBP2, SNRPF, SNRPB	99	12	16792	56.5387	0.0110818	0.000348231	0.00029083
GOTERM_BP_DIRECT	GO:0000381~regulation of alternative mRNA splicing, via spliceosome	5	0.0295369	6.91425e-05	HNRNPL, RBM8A, MAGOH, RNPS1, SRSF6	99	38	16792	22.3179	0.0186995	0.000571997	0.000477712
GOTERM_BP_DIRECT	GO:0051170~nuclear import	4	0.0236295	0.000147595	SNRPD2, SNRPF, HNRNPA1, SNRPB	99	18	16792	37.6925	0.0394952	0.0011851	0.000989753
GOTERM_BP_DIRECT	GO:0070934~CRD-mediated mRNA stabilization	3	0.0177221	0.000333308	DHX9, HNRNPU, YBX1	99	5	16792	101.77	0.0869897	0.0025998	0.00217126
GOTERM_BP_DIRECT	GO:0000375~RNA splicing, via transesterification reactions	4	0.0236295	0.000403864	PRPF4, SF3B3, DDX23, BCAS2	99	25	16792	27.1386	0.104414	0.00306264	0.00255781
GOTERM_BP_DIRECT	GO:0000245~spliceosomal complex assembly	4	0.0236295	0.000454615	SNRPD2, PRPF19, CRNKL1, LSM4	99	26	16792	26.0948	0.116742	0.00335432	0.00280141
GOTERM_BP_DIRECT	GO:0045815~positive regulation of gene expression, epigenetic	5	0.0295369	0.000469489	POLR2E, POLR2F, POLR2H, POLR2K, POLR2L	99	62	16792	13.6787	0.120323	0.00337291	0.00281693
GOTERM_BP_DIRECT	GO:0000387~spliceosomal snRNP assembly	4	0.0236295	0.00056799	SNRPD2, SNRPF, LSM4, SNRPB	99	28	16792	24.2309	0.143675	0.00397593	0.00332056
GOTERM_BP_DIRECT	GO:0051168~nuclear export	3	0.0177221	0.00179176	NCBP1, NCBP2, HNRNPA1	99	11	16792	46.259	0.387122	0.0122288	0.010213
GOTERM_BP_DIRECT	GO:0032211~negative regulation of telomere maintenance via telomerase	3	0.0177221	0.00214195	HNRNPU, HNRNPC, HNRNPA1	99	12	16792	42.404	0.443105	0.0139512	0.0116515
GOTERM_BP_DIRECT	GO:0010501~RNA secondary structure unwinding	4	0.0236295	0.00214633	DDX46, DDX23, EIF4A3, DDX42	99	44	16792	15.4197	0.443773	0.0139512	0.0116515
GOTERM_BP_DIRECT	GO:0051028~mRNA transport	4	0.0236295	0.00259484	RBM8A, NCBP1, MAGOHB, HNRNPA1	99	47	16792	14.4354	0.508017	0.0164742	0.0137587
GOTERM_BP_DIRECT	GO:0000380~alternative mRNA splicing, via spliceosome	3	0.0177221	0.00293093	HNRNPM, SRSF1, SRSF6	99	14	16792	36.3463	0.551263	0.0181851	0.0151875
GOTERM_BP_DIRECT	GO:0006388~tRNA splicing, via endonucleolytic cleavage and ligation	3	0.0177221	0.00336901	CPSF4, CLP1, CSTF2	99	15	16792	33.9232	0.601996	0.0204387	0.0170697
GOTERM_BP_DIRECT	GO:0045727~positive regulation of translation	4	0.0236295	0.00365541	EIF4A3, HNRNPD, UPF3B, ELAVL1	99	53	16792	12.8012	0.63203	0.021694	0.0181181
GOTERM_BP_DIRECT	GO:0006376~mRNA splice site selection	3	0.0177221	0.00433067	SRSF1, SRSF6, SRSF9	99	17	16792	29.9323	0.694205	0.0246307	0.0205707
GOTERM_BP_DIRECT	GO:0070935~3'-UTR-mediated mRNA stabilization	3	0.0177221	0.00433067	HNRNPC, ELAVL1, HNRNPA0	99	17	16792	29.9323	0.694205	0.0246307	0.0205707
GOTERM_BP_DIRECT	GO:0072422~signal transduction involved in DNA damage checkpoint	2	0.0118147	0.0116385	CDC5L, PRPF19	99	2	16792	169.616	0.959072	0.0623003	0.052031
GOTERM_BP_DIRECT	GO:0046778~modification by virus of host mRNA processing	2	0.0118147	0.0116385	CPSF4, PABPN1	99	2	16792	169.616	0.959072	0.0623003	0.052031
GOTERM_BP_DIRECT	GO:0000349~generation of catalytic spliceosome for first transesterification step	2	0.0118147	0.0116385	XAB2, PRPF19	99	2	16792	169.616	0.959072	0.0623003	0.052031
GOTERM_BP_DIRECT	GO:0043484~regulation of RNA splicing	3	0.0177221	0.0123543	SNRNP70, HNRNPH1, HNRNPF	99	29	16792	17.5465	0.966417	0.06486	0.0541688
GOTERM_BP_DIRECT	GO:1900363~regulation of mRNA polyadenylation	2	0.0118147	0.0174074	NCBP1, NCBP2	99	3	16792	113.077	0.991721	0.0896645	0.0748846
GOTERM_BP_DIRECT	GO:0001649~osteoblast differentiation	4	0.0236295	0.0229681	DHX9, ALYREF, HNRNPU, HNRNPC	99	104	16792	6.5237	0.998242	0.116117	0.0969766
GOTERM_BP_DIRECT	GO:0000413~protein peptidyl-prolyl isomerization	3	0.0177221	0.0260677	PPIL1, PPIE, CWC27	99	43	16792	11.8337	0.999261	0.129391	0.108063
GOTERM_BP_DIRECT	GO:0043279~response to alkaloid	2	0.0118147	0.0288453	DHX15, SRSF9	99	5	16792	67.8465	0.999661	0.138154	0.115381
GOTERM_BP_DIRECT	GO:0000350~generation of catalytic spliceosome for second transesterification step	2	0.0118147	0.0288453	ISY1, CDC40	99	5	16792	67.8465	0.999661	0.138154	0.115381
GOTERM_BP_DIRECT	GO:0006356~regulation of transcription from RNA polymerase I promoter	2	0.0118147	0.0345148	POLR2K, POLR2L	99	6	16792	56.5387	0.999932	0.159704	0.133379
GOTERM_BP_DIRECT	GO:0031442~positive regulation of mRNA 3'-end processing	2	0.0118147	0.0345148	NCBP1, NCBP2	99	6	16792	56.5387	0.999932	0.159704	0.133379
GOTERM_BP_DIRECT	GO:1903608~protein localization to cytoplasmic stress granule	2	0.0118147	0.0401515	DHX9, YBX1	99	7	16792	48.4618	0.999986	0.182689	0.152576
GOTERM_BP_DIRECT	GO:0039694~viral RNA genome replication	2	0.0118147	0.0513273	PCBP1, PCBP2	99	9	16792	37.6925	0.999999	0.229711	0.191846
GOTERM_BP_DIRECT	GO:0045292~mRNA cis splicing, via spliceosome	2	0.0118147	0.0568669	NCBP1, NCBP2	99	10	16792	33.9232	1	0.250398	0.209123
GOTERM_BP_DIRECT	GO:0033120~positive regulation of RNA splicing	2	0.0118147	0.0623744	U2AF2, SRSF1	99	11	16792	30.8393	1	0.270289	0.225736
GOTERM_BP_DIRECT	GO:0000244~spliceosomal tri-snRNP complex assembly	2	0.0118147	0.0678501	CD2BP2, PRPF19	99	12	16792	28.2694	1	0.289423	0.241716
GOTERM_BP_DIRECT	GO:0000956~nuclear-transcribed mRNA catabolic process	2	0.0118147	0.0732941	LSM5, LSM4	99	13	16792	26.0948	1	0.307835	0.257093
GOTERM_BP_DIRECT	GO:0032968~positive regulation of transcription elongation from RNA polymerase II promoter	2	0.0118147	0.0787066	GTF2F1, GTF2F2	99	14	16792	24.2309	1	0.325559	0.271896
GOTERM_BP_DIRECT	GO:0048255~mRNA stabilization	2	0.0118147	0.0840879	HNRNPD, ELAVL1	99	15	16792	22.6155	1	0.337588	0.281942
GOTERM_BP_DIRECT	GO:0045948~positive regulation of translational initiation	2	0.0118147	0.0840879	POLR2D, POLR2G	99	15	16792	22.6155	1	0.337588	0.281942
GOTERM_BP_DIRECT	GO:0006457~protein folding	4	0.0236295	0.0882874	HSPA8, PPIL1, PPIE, CWC27	99	180	16792	3.76925	1	0.349311	0.291732

## Sheet: PLS-DA
Category	Term	Count	%	PValue	Genes	List Total	Pop Hits	Pop Total	Fold Enrichment	Bonferroni	Benjamini	FDR
GOTERM_CC_DIRECT	GO:0005730~nucleolus	14	14	0.000444359	NOP16, METTL1, NSUN5, NOP2, DDX56, WDR74, URB2, GTPBP4, NLE1, BYSL, RRP9, ENC1, RRP12, EXOSC2	95	857	18224	3.13377	0.0561419	0.0577666	0.0577666
GOTERM_BP_DIRECT	GO:0042273~ribosomal large subunit biogenesis	3	3	0.00736771	NOP16, WDR74, NLE1	88	25	16792	22.8982	0.990867	1	1
GOTERM_BP_DIRECT	GO:0001843~neural tube closure	4	4	0.00745635	KAT2A, MTHFD1L, CITED2, PRKACB	88	77	16792	9.91263	0.99137	1	1
GOTERM_BP_DIRECT	GO:0008283~cell proliferation	7	7	0.0118401	KAT2A, CITED2, BRAT1, ENTPD5, PLCE1, TRIM27, BYSL	88	366	16792	3.64953	0.999481	1	1
GOTERM_MF_DIRECT	GO:0044822~poly(A) RNA binding	12	12	0.0279	CCT3, NOP16, NSUN5, NOP2, DDX56, RRP12, CPEB3, FARSA, GTPBP4, DUSP14, RRP9, BYSL	87	1129	16881	2.06237	0.996415	1	1
GOTERM_BP_DIRECT	GO:0046887~positive regulation of hormone secretion	2	2	0.0407128	EDN3, P2RY1	88	8	16792	47.7045	1	1	1
GOTERM_BP_DIRECT	GO:0006367~transcription initiation from RNA polymerase II promoter	4	4	0.0444219	TEAD4, NR5A2, NR3C2, NR2C2AP	88	152	16792	5.02153	1	1	1
GOTERM_BP_DIRECT	GO:0070475~rRNA base methylation	2	2	0.0456852	NSUN5, NOP2	88	9	16792	42.404	1	1	1
GOTERM_MF_DIRECT	GO:0005515~protein binding	54	54	0.0463218	GLTP, BCAR3, RTKN, CITED2, SETD6, CTNND2, SPPL2A, C2ORF88, PTPN21, SLC4A4, DUSP14, NR3C2, CA2, ENC1, CHP2, PLCE1, TRIM27, PRKACB, IL6R, CCT3, TEAD4, SEMA6A, MUSK, METTL1, ENTPD5, WDR74, GTPBP4, MOB3B, KAT2A, NR5A2, POLR1C, AJUBA, SDCCAG3, HHLA2, FBLIM1, CIPC, BRAT1, NOP2, LPAR1, GRAMD3, DNAJC28, UGP2, P2RY1, EPB41L3, SLC25A23, EXOSC2, NR2C2AP, RMDN2, PPP2R3A, BYSL, SULT1B1, FARSA, CPEB3, ITM2C	87	8785	16881	1.1927	0.99992	1	1
KEGG_PATHWAY	hsa04976:Bile secretion	3	3	0.0477071	CA2, PRKACB, SLC4A4	36	69	6879	8.30797	0.995599	1	1
GOTERM_BP_DIRECT	GO:0048016~inositol phosphate-mediated signaling	2	2	0.0555539	EDN3, PLCE1	88	11	16792	34.6942	1	1	1
GOTERM_BP_DIRECT	GO:0002089~lens morphogenesis in camera-type eye	2	2	0.0604503	BCAR3, CITED2	88	12	16792	31.803	1	1	1
GOTERM_BP_DIRECT	GO:0001829~trophectodermal cell differentiation	2	2	0.0653216	CITED2, BYSL	88	13	16792	29.3566	1	1	1
GOTERM_CC_DIRECT	GO:0016323~basolateral plasma membrane	4	4	0.0662388	CA2, P2RY1, IL6R, SLC4A4	95	180	18224	4.26292	0.999865	1	1
KEGG_PATHWAY	hsa04914:Progesterone-mediated oocyte maturation	3	3	0.0719083	ANAPC7, CPEB3, PRKACB	36	87	6879	6.58908	0.999747	1	1
GOTERM_BP_DIRECT	GO:0002690~positive regulation of leukocyte chemotaxis	2	2	0.0893062	EDN3, IL6R	88	18	16792	21.202	1	1	1
GOTERM_MF_DIRECT	GO:0008757~S-adenosylmethionine-dependent methyltransferase activity	2	2	0.0925298	NSUN5, METTL7A	87	19	16881	20.4247	1	1	1
GOTERM_BP_DIRECT	GO:0008284~positive regulation of cell proliferation	6	6	0.0943109	EDN3, HPSE2, NOP2, CHP2, GCNT2, IL6R	88	466	16792	2.45689	1	1	1
GOTERM_BP_DIRECT	GO:0016337~single organismal cell-cell adhesion	3	3	0.0965075	CDH3, FBLIM1, CTNND2	88	101	16792	5.66787	1	1	1
GOTERM_BP_DIRECT	GO:0006364~rRNA processing	4	4	0.0997086	DDX56, EXOSC2, RRP9, BYSL	88	214	16792	3.56669	1	1	1

## Sheet: ReliefF
Category	Term	Count	%	PValue	Genes	List Total	Pop Hits	Pop Total	Fold Enrichment	Bonferroni	Benjamini	FDR
GOTERM_BP_DIRECT	GO:0008380~RNA splicing	4	0.0254777	0.000499726	HNRNPA1, MAGOHB, RBMX	75	27	12723	25.1319	0.155871	0.168907	0.168907
KEGG_PATHWAY	ptr05169:Epstein-Barr virus infection	6	0.0382166	0.000965492	PSMD8, HDAC2, PSMC4, PIK3R2, MAP3K14, CD44	48	114	6946	7.61623	0.132375	0.142893	0.142893
GOTERM_CC_DIRECT	GO:0070062~extracellular exosome	24	0.152866	0.00186941	SLC12A2, CCT2, CPNE8, NEBL, RAB1B, PDCD5, RPL35A, PSMD8, RPS4X, GLIPR2, PPA1, IMPDH2, PSMB1, RPS3, CDK1, CTSG, CALM3, KCTD12, RBMX, ELANE, S100A11, CCT4, ITM2C	81	2241	14445	1.90986	0.186026	0.205635	0.205635
GOTERM_BP_DIRECT	GO:0051973~positive regulation of telomerase activity	3	0.0191083	0.00847925	CCT2, PKIB, CCT4	75	24	12723	21.205	0.944241	0.896954	0.896954
GOTERM_BP_DIRECT	GO:0032212~positive regulation of telomere maintenance via telomerase	3	0.0191083	0.010663	CCT2, PKIB, CCT4	75	27	12723	18.8489	0.973594	0.896954	0.896954
GOTERM_BP_DIRECT	GO:0035511~oxidative DNA demethylation	2	0.0127389	0.0115991	ALKBH2	75	2	12723	169.64	0.980843	0.896954	0.896954
GOTERM_MF_DIRECT	GO:0051747~cytosine C-5 DNA demethylase activity	2	0.0127389	0.0116795	ALKBH2	72	2	12123	168.375	0.72857	1	1
GOTERM_BP_DIRECT	GO:0032496~response to lipopolysaccharide	4	0.0254777	0.0132685	CYP27B1, BDKRB1, CTSG, ELANE	75	85	12723	7.98306	0.989199	0.896954	0.896954
GOTERM_CC_DIRECT	GO:0030141~secretory granule	3	0.0191083	0.0216026	CRHBP, CTSG, ELANE	81	41	14445	13.0488	0.909493	0.699184	0.699184
GOTERM_CC_DIRECT	GO:0005796~Golgi lumen	2	0.0127389	0.0219719	ZG16	81	4	14445	89.1667	0.913175	0.699184	0.699184
GOTERM_BP_DIRECT	GO:0090666~scaRNA localization to Cajal body	2	0.0127389	0.0230655	CCT2, CCT4	75	4	12723	84.82	0.999633	1	1
GOTERM_MF_DIRECT	GO:0043734~DNA-N1-methyladenine dioxygenase activity	2	0.0127389	0.0232244	ALKBH2	72	4	12123	84.1875	0.926341	1	1
GOTERM_BP_DIRECT	GO:0006397~mRNA processing	3	0.0191083	0.0269737	HNRNPA1, RBMX	75	44	12723	11.5664	0.999906	1	1
GOTERM_BP_DIRECT	GO:0050778~positive regulation of immune response	2	0.0127389	0.0287493	CTSG, ELANE	75	5	12723	67.856	0.999949	1	1
GOTERM_CC_DIRECT	GO:0042589~zymogen granule membrane	2	0.0127389	0.0327784	ZG16	81	6	14445	59.4444	0.974422	0.699184	0.699184
KEGG_PATHWAY	ptr03050:Proteasome	3	0.0191083	0.0354068	PSMD8, PSMC4, PSMB1	48	44	6946	9.86648	0.995004	1	1
GOTERM_MF_DIRECT	GO:0003735~structural constituent of ribosome	5	0.0318471	0.0361196	RPS4X, RPL36A, RPS3, RPL35A	72	213	12123	3.95246	0.983151	1	1
GOTERM_CC_DIRECT	GO:0002199~zona pellucida receptor complex	2	0.0127389	0.0381373	CCT2, CCT4	81	7	14445	50.9524	0.986118	0.699184	0.699184
GOTERM_CC_DIRECT	GO:0031080~nuclear pore outer ring	2	0.0127389	0.0381373	NUP43, NUP37	81	7	14445	50.9524	0.986118	0.699184	0.699184
GOTERM_BP_DIRECT	GO:0051028~mRNA transport	2	0.0127389	0.0400194	HNRNPA1	75	7	12723	48.4686	0.999999	1	1
GOTERM_BP_DIRECT	GO:0006307~DNA dealkylation involved in DNA repair	2	0.0127389	0.0400194	ALKBH2	75	7	12723	48.4686	0.999999	1	1
GOTERM_BP_DIRECT	GO:1904851~positive regulation of establishment of protein localization to telomere	2	0.0127389	0.0456059	CCT2, CCT4	75	8	12723	42.41	1	1	1
GOTERM_BP_DIRECT	GO:1904871~positive regulation of protein localization to Cajal body	2	0.0127389	0.0456059	CCT2, CCT4	75	8	12723	42.41	1	1	1
GOTERM_CC_DIRECT	GO:0005832~chaperonin-containing T-complex	2	0.0127389	0.0487674	CCT2, CCT4	81	9	14445	39.6296	0.995912	0.766345	0.766345
GOTERM_BP_DIRECT	GO:0071356~cellular response to tumor necrosis factor	3	0.0191083	0.0548784	CRHBP, CCL23, PID1	75	65	12723	7.82954	1	1	1
KEGG_PATHWAY	ptr03040:Spliceosome	4	0.0254777	0.0637953	HNRNPA1, MAGOHB, RBMX	48	136	6946	4.25613	0.999938	1	1
GOTERM_MF_DIRECT	GO:0008353~RNA polymerase II carboxy-terminal domain kinase activity	2	0.0127389	0.0680893	CDK7, CDK1	72	12	12123	28.0625	0.999601	1	1
GOTERM_BP_DIRECT	GO:1904874~positive regulation of telomerase RNA localization to Cajal body	2	0.0127389	0.0730612	CCT2, CCT4	75	13	12723	26.0985	1	1	1
GOTERM_BP_DIRECT	GO:0044130~negative regulation of growth of symbiont in host	2	0.0127389	0.078458	CTSG, ELANE	75	14	12723	24.2343	1	1	1
GOTERM_MF_DIRECT	GO:0008198~ferrous iron binding	2	0.0127389	0.0843846	ALKBH2	72	15	12123	22.45	0.999944	1	1
GOTERM_CC_DIRECT	GO:0005813~centrosome	5	0.0318471	0.0873225	CEP57, DCTN4, CDK1, CALM3, CCT4	81	303	14445	2.94279	0.999957	1	1
GOTERM_BP_DIRECT	GO:0071392~cellular response to estradiol stimulus	2	0.0127389	0.0944631	CRHBP, MSX2	75	17	12723	19.9576	1	1	1
KEGG_PATHWAY	ptr03013:RNA transport	4	0.0254777	0.0987347	NUP133, NUP43, MAGOHB, NUP37	48	164	6946	3.52947	1	1	1
GOTERM_BP_DIRECT	GO:0042273~ribosomal large subunit biogenesis	2	0.0127389	0.099737	RPL35A	75	18	12723	18.8489	1	1	1
