# Supplementary material for: Improved cancer biomarkers identification using network-constrained infinite latent feature selection
Source: PLoS One. 2021 Feb 11;16(2):e0246668. doi: 10.1371/journal.pone.0246668 (PMC7877636; doi:10.1371/journal.pone.0246668)
Supplement: S6 Table — (XLSX) [file pone.0246668.s007.xlsx]

## Sheet: LASSO
Category	Term	Count	%	PValue	Genes	List Total	Pop Hits	Pop Total	Fold Enrichment	Bonferroni	Benjamini	FDR
GOTERM_CC_DIRECT	GO:0016323~basolateral plasma membrane	7	0.0475221	0.000358736	KCNJ10, MEGF10, CLDN8, CA9, RHCG, CFTR, PROM2	96	180	18224	7.38241	0.0554525	0.0570391	0.0566803
GOTERM_MF_DIRECT	GO:0008201~heparin binding	6	0.0407332	0.00200156	F11, APOB, HRG, KNG1, SERPINA5, VEGFA	95	160	16881	6.66355	0.375522	0.470367	0.470367
GOTERM_BP_DIRECT	GO:0001666~response to hypoxia	6	0.0407332	0.00243308	HSD11B2, EGLN3, CA9, ANGPTL4, NOL3, VEGFA	92	172	16792	6.36704	0.848616	1	1
GOTERM_CC_DIRECT	GO:0031528~microvillus membrane	3	0.0203666	0.00434009	ITGB3, CA9, PROM2	96	19	18224	29.9737	0.499214	0.345037	0.342867
GOTERM_MF_DIRECT	GO:0050839~cell adhesion molecule binding	4	0.0271555	0.00498735	NLGN3, NCR3, CADM4, ITGB3	95	62	16881	11.4642	0.691169	0.586014	0.586014
GOTERM_CC_DIRECT	GO:0070062~extracellular exosome	25	0.169722	0.00854664	SUCNR1, ITGB3, DMKN, HS6ST2, KNG1, SERPINA5, C4B, HIST1H3A, RAB25, CHL1, PLCG2, ENPP3, APOB, HAVCR2, ATP6V1C2, PROM2, GGT6, CADM4, ACTN3, SPHKAP, F11, RHCG, HRG, ACPP, CFTR	96	2811	18224	1.68831	0.744557	0.348881	0.346687
GOTERM_CC_DIRECT	GO:0005576~extracellular region	17	0.115411	0.00877688	F11, OVCH2, PLA2G3, DMKN, LYPD6, KNG1, SERPINA5, VEGFA, APLN, C4B, HIST1H3A, PSG5, PRRG2, ANGPTL4, HRG, APOB, FAM19A4	96	1610	18224	2.00445	0.753818	0.348881	0.346687
KEGG_PATHWAY	hsa04610:Complement and coagulation cascades	4	0.0271555	0.00953674	C4B, F11, KNG1, SERPINA5	45	69	6879	8.86184	0.692306	0.579129	0.579129
GOTERM_MF_DIRECT	GO:0004435~phosphatidylinositol phospholipase C activity	3	0.0203666	0.00983603	CASR, PLCZ1, PLCG2	95	27	16881	19.7439	0.902012	0.770489	0.770489
GOTERM_BP_DIRECT	GO:0061418~regulation of transcription from RNA polymerase II promoter in response to hypoxia	3	0.0203666	0.010019	EGLN3, CA9, VEGFA	92	28	16792	19.5559	0.999592	1	1
KEGG_PATHWAY	hsa00562:Inositol phosphate metabolism	4	0.0271555	0.0103117	PLCZ1, INPP5J, PLCG2, PIK3C2G	45	71	6879	8.61221	0.720548	0.579129	0.579129
GOTERM_BP_DIRECT	GO:0007565~female pregnancy	4	0.0271555	0.0125018	CRHBP, HSD11B2, PSG5, TFCP2L1	92	89	16792	8.20322	0.999942	1	1
KEGG_PATHWAY	hsa04014:Ras signaling pathway	6	0.0407332	0.0140112	PLA2G4F, PLCG2, PLA2G3, PAK6, GNG13, VEGFA	45	226	6879	4.05841	0.823699	0.579129	0.579129
GOTERM_CC_DIRECT	GO:0005886~plasma membrane	32	0.217244	0.0159052	SUCNR1, ITGB3, CLCNKB, PLA2G3, PIK3C2G, ADRA1B, KNG1, C4B, RASD2, IL1RL1, CHL1, PLCG2, INPP5J, CA9, APOB, KCNJ1, CASR, KCNJ10, COL23A1, F11, ACSL6, ANO7, GRHL2, GNG13, NCR3, CLDN8, LANCL3, CLDN16, RHCG, HRG, ACPP, CFTR	96	4121	18224	1.47408	0.92186	0.505786	0.502605
GOTERM_BP_DIRECT	GO:0007588~excretion	3	0.0203666	0.0171056	CLCNKB, CLDN16, KCNJ1	92	37	16792	14.7991	0.999998	1	1
GOTERM_BP_DIRECT	GO:0002576~platelet degranulation	4	0.0271555	0.0184458	ITGB3, HRG, KNG1, VEGFA	92	103	16792	7.08822	0.999999	1	1
GOTERM_BP_DIRECT	GO:0006898~receptor-mediated endocytosis	5	0.0339443	0.0184637	NLGN3, MEGF10, TMPRSS4, ENPP3, APOB	92	186	16792	4.9065	0.999999	1	1
GOTERM_BP_DIRECT	GO:0002826~negative regulation of T-helper 1 type immune response	2	0.0135777	0.0215033	IL1RL1, HAVCR2	92	4	16792	91.2609	1	1	1
GOTERM_BP_DIRECT	GO:0035338~long-chain fatty-acyl-CoA biosynthetic process	3	0.0203666	0.0217318	ACSL6, ACOT12, ACSBG2	92	42	16792	13.0373	1	1	1
GOTERM_MF_DIRECT	GO:0042802~identical protein binding	10	0.0678887	0.0235635	BNIP3L, RALYL, S100A2, CLDN8, ITGB3, ANGPTL4, CLDN16, NOL3, ACPP, VEGFA	95	749	16881	2.37243	0.996316	0.804401	0.804401
KEGG_PATHWAY	hsa04070:Phosphatidylinositol signaling system	4	0.0271555	0.0243612	PLCZ1, INPP5J, PLCG2, PIK3C2G	45	98	6879	6.23946	0.951854	0.664468	0.664468
KEGG_PATHWAY	hsa04020:Calcium signaling pathway	5	0.0339443	0.0267931	PLCZ1, PDE1A, TNNC1, PLCG2, ADRA1B	45	179	6879	4.27002	0.964581	0.664468	0.664468
GOTERM_BP_DIRECT	GO:0043647~inositol phosphate metabolic process	3	0.0203666	0.026814	PLCZ1, INPP5J, PLCG2	92	47	16792	11.6503	1	1	1
GOTERM_MF_DIRECT	GO:0015272~ATP-activated inward rectifier potassium channel activity	2	0.0135777	0.0275368	KCNJ10, KCNJ1	95	5	16881	71.0779	0.998587	0.804401	0.804401
GOTERM_BP_DIRECT	GO:0010951~negative regulation of endopeptidase activity	4	0.0271555	0.0280307	C4B, HRG, KNG1, SERPINA5	92	121	16792	6.03378	1	1	1
GOTERM_MF_DIRECT	GO:0005044~scavenger receptor activity	3	0.0203666	0.0293163	MEGF10, TMPRSS4, ENPP3	95	48	16881	11.1059	0.999081	0.804401	0.804401
GOTERM_CC_DIRECT	GO:0005887~integral component of plasma membrane	14	0.0950441	0.0317958	NLGN3, CASR, CADM4, KCNJ10, ITGB3, CLCNKB, SLC16A11, ADRA1B, DCLK1, NCR3, PRRG2, ENPP3, RHCG, PROM2	96	1415	18224	1.87821	0.994128	0.758514	0.753744
GOTERM_BP_DIRECT	GO:0055075~potassium ion homeostasis	2	0.0135777	0.0320828	TFAP2B, KCNJ10	92	6	16792	60.8406	1	1	1
GOTERM_MF_DIRECT	GO:0043184~vascular endothelial growth factor receptor 2 binding	2	0.0135777	0.0329535	ITGB3, VEGFA	95	6	16881	59.2316	0.99962	0.804401	0.804401
GOTERM_MF_DIRECT	GO:0004872~receptor activity	5	0.0339443	0.0330467	NLGN3, NCR3, CADM4, PAQR4, ITGB3	95	217	16881	4.09435	0.999628	0.804401	0.804401
GOTERM_CC_DIRECT	GO:0031093~platelet alpha granule lumen	3	0.0203666	0.0333937	HRG, KNG1, VEGFA	96	55	18224	10.3545	0.995485	0.758514	0.753744
KEGG_PATHWAY	hsa04670:Leukocyte transendothelial migration	4	0.0271555	0.0367049	ACTN3, CLDN8, PLCG2, CLDN16	45	115	6879	5.3171	0.989945	0.758569	0.758569
GOTERM_BP_DIRECT	GO:0014883~transition between fast and slow fiber	2	0.0135777	0.0373301	ACTN3, TNNC1	92	7	16792	52.1491	1	1	1
GOTERM_BP_DIRECT	GO:0006661~phosphatidylinositol biosynthetic process	3	0.0203666	0.0394678	INPP5J, PLCG2, PIK3C2G	92	58	16792	9.44078	1	1	1
GOTERM_BP_DIRECT	GO:0010837~regulation of keratinocyte proliferation	2	0.0135777	0.0425492	EPB41L4B, OVOL2	92	8	16792	45.6304	1	1	1
GOTERM_BP_DIRECT	GO:0045617~negative regulation of keratinocyte differentiation	2	0.0135777	0.0425492	GRHL2, OVOL2	92	8	16792	45.6304	1	1	1
GOTERM_BP_DIRECT	GO:1903214~regulation of protein targeting to mitochondrion	2	0.0135777	0.0425492	BNIP3L, CDKN2A	92	8	16792	45.6304	1	1	1
KEGG_PATHWAY	hsa05110:Vibrio cholerae infection	3	0.0203666	0.0433293	PLCG2, CFTR, ATP6V1C2	45	52	6879	8.81923	0.995697	0.767548	0.767548
GOTERM_MF_DIRECT	GO:0102391~decanoate--CoA ligase activity	2	0.0135777	0.0436974	ACSL6, ACSBG2	95	8	16881	44.4237	0.999972	0.804401	0.804401
GOTERM_CC_DIRECT	GO:0072562~blood microparticle	4	0.0271555	0.0451625	C4B, ANGPTL4, HRG, KNG1	96	152	18224	4.99561	0.999356	0.830742	0.825517
GOTERM_CC_DIRECT	GO:0005615~extracellular space	13	0.0882553	0.0470231	NLGN3, F11, PLA2G3, KNG1, SERPINA5, VEGFA, APLN, C4B, CRHBP, FRMD7, ANGPTL4, APOB, ACPP	96	1347	18224	1.8321	0.999528	0.830742	0.825517
GOTERM_MF_DIRECT	GO:0005102~receptor binding	6	0.0407332	0.0472464	BLK, NCR3, CADM4, HRG, KNG1, APLN	95	353	16881	3.02031	0.999989	0.804401	0.804401
GOTERM_MF_DIRECT	GO:0001849~complement component C1q binding	2	0.0135777	0.049025	C4B, MEGF10	95	9	16881	39.4877	0.999993	0.804401	0.804401
GOTERM_MF_DIRECT	GO:0047498~calcium-dependent phospholipase A2 activity	2	0.0135777	0.049025	PLA2G4F, PLA2G3	95	9	16881	39.4877	0.999993	0.804401	0.804401
GOTERM_MF_DIRECT	GO:0031681~G-protein beta-subunit binding	2	0.0135777	0.049025	RASD2, GNG13	95	9	16881	39.4877	0.999993	0.804401	0.804401
GOTERM_MF_DIRECT	GO:0042803~protein homodimerization activity	9	0.0610998	0.0505687	BNIP3L, TFAP2B, NCR3, CADM4, ACTN3, HELT, TNNC1, ACSL6, VEGFA	95	730	16881	2.19076	0.999995	0.804401	0.804401
GOTERM_MF_DIRECT	GO:0046983~protein dimerization activity	4	0.0271555	0.0513447	MESP1, TFAP2B, ANO7, ATP6V1C2	95	150	16881	4.73853	0.999996	0.804401	0.804401
KEGG_PATHWAY	hsa04370:VEGF signaling pathway	3	0.0203666	0.0576905	PLA2G4F, PLCG2, VEGFA	45	61	6879	7.51803	0.99933	0.827714	0.827714
GOTERM_BP_DIRECT	GO:0033235~positive regulation of protein sumoylation	2	0.0135777	0.0580393	RASD2, CDKN2A	92	11	16792	33.1858	1	1	1
GOTERM_BP_DIRECT	GO:0043032~positive regulation of macrophage activation	2	0.0135777	0.0631473	IL1RL1, HAVCR2	92	12	16792	30.4203	1	1	1
KEGG_PATHWAY	hsa05211:Renal cell carcinoma	3	0.0203666	0.0662903	EGLN3, PAK6, VEGFA	45	66	6879	6.94848	0.999783	0.827714	0.827714
KEGG_PATHWAY	hsa03320:PPAR signaling pathway	3	0.0203666	0.0680593	ACSL6, ANGPTL4, ACSBG2	45	67	6879	6.84478	0.999828	0.827714	0.827714
GOTERM_BP_DIRECT	GO:0001963~synaptic transmission, dopaminergic	2	0.0135777	0.068228	RASD2, CRHBP	92	13	16792	28.0803	1	1	1
GOTERM_MF_DIRECT	GO:0004629~phospholipase C activity	2	0.0135777	0.0700433	PLCZ1, PLCG2	95	13	16881	27.3377	1	0.968246	0.968246
GOTERM_MF_DIRECT	GO:0004467~long-chain fatty acid-CoA ligase activity	2	0.0135777	0.0700433	ACSL6, ACSBG2	95	13	16881	27.3377	1	0.968246	0.968246
GOTERM_BP_DIRECT	GO:0003382~epithelial cell morphogenesis	2	0.0135777	0.0732814	RAB25, GRHL2	92	14	16792	26.0745	1	1	1
GOTERM_BP_DIRECT	GO:0009395~phospholipid catabolic process	2	0.0135777	0.0732814	PLA2G4F, PLCG2	92	14	16792	26.0745	1	1	1
GOTERM_BP_DIRECT	GO:0016042~lipid catabolic process	3	0.0203666	0.0776802	PLCZ1, PLCG2, PLA2G3	92	85	16792	6.44194	1	1	1
GOTERM_BP_DIRECT	GO:0007596~blood coagulation	4	0.0271555	0.078255	HIST1H3A, ITGB3, F11, SERPINA5	92	184	16792	3.96786	1	1	1
GOTERM_BP_DIRECT	GO:2000310~regulation of N-methyl-D-aspartate selective glutamate receptor activity	2	0.0135777	0.0783077	NLGN3, CRHBP	92	15	16792	24.3362	1	1	1
KEGG_PATHWAY	hsa04971:Gastric acid secretion	3	0.0203666	0.0789947	KCNJ10, KCNJ1, CFTR	45	73	6879	6.28219	0.99996	0.827714	0.827714
KEGG_PATHWAY	hsa00061:Fatty acid biosynthesis	2	0.0135777	0.0801013	ACSL6, ACSBG2	45	13	6879	23.5179	0.999965	0.827714	0.827714
GOTERM_BP_DIRECT	GO:0043065~positive regulation of apoptotic process	5	0.0339443	0.0801237	BNIP3L, CDKN2A, PNMA2, HRG, KNG1	92	300	16792	3.04203	1	1	1
GOTERM_MF_DIRECT	GO:0047617~acyl-CoA hydrolase activity	2	0.0135777	0.0803794	ACOT12, ACSBG2	95	15	16881	23.6926	1	0.994167	0.994167
GOTERM_MF_DIRECT	GO:0005161~platelet-derived growth factor receptor binding	2	0.0135777	0.0803794	ITGB3, VEGFA	95	15	16881	23.6926	1	0.994167	0.994167
GOTERM_BP_DIRECT	GO:0030949~positive regulation of vascular endothelial growth factor receptor signaling pathway	2	0.0135777	0.0833071	ITGB3, VEGFA	92	16	16792	22.8152	1	1	1
GOTERM_BP_DIRECT	GO:0030301~cholesterol transport	2	0.0135777	0.0833071	APOB, CFTR	92	16	16792	22.8152	1	1	1
GOTERM_CC_DIRECT	GO:0031143~pseudopodium	2	0.0135777	0.0850541	RAB25, ACTN3	96	17	18224	22.3333	0.999999	1	1
GOTERM_BP_DIRECT	GO:1902476~chloride transmembrane transport	3	0.0203666	0.0905788	CLCNKB, ANO7, CFTR	92	93	16792	5.8878	1	1	1
GOTERM_BP_DIRECT	GO:0036148~phosphatidylglycerol acyl-chain remodeling	2	0.0135777	0.0932254	PLA2G4F, PLA2G3	92	18	16792	20.2802	1	1	1
GOTERM_BP_DIRECT	GO:0007597~blood coagulation, intrinsic pathway	2	0.0135777	0.0932254	F11, KNG1	92	18	16792	20.2802	1	1	1

## Sheet: NCILFS
Category	Term	Count	%	PValue	Genes	List Total	Pop Hits	Pop Total	Fold Enrichment	Bonferroni	Benjamini	FDR
GOTERM_BP_DIRECT	GO:0000398~mRNA splicing, via spliceosome	91	0.541087	1.03458e-167	ISY1, DDX46, EIF4A3, HNRNPU, HNRNPR, YBX1, CWC27, PRPF19, ELAVL1, ELAVL2, CCAR1, EFTUD2, PCF11, CLP1, MAGOH, CWC22, DHX15, PAPOLA, DHX16, BCAS2, CTNNBL1, AQR, SNRPN, NCBP1, NCBP2, BUD31, GTF2F1, CRNKL1, GTF2F2, CDC40, HNRNPUL1, HNRNPH1, CD2BP2, PPIE, HNRNPH2, SRSF5, DNAJC8, SRSF6, SRSF7, SRSF9, RBM8A, DHX9, CSTF3, DDX23, U2AF1L4, PABPN1, POLR2A, FIP1L1, POLR2B, U2AF2, POLR2C, PCBP1, POLR2D, PCBP2…	99	222	16792	69.5273	3.47618e-165	3.47618e-165	3.0727e-165
GOTERM_BP_DIRECT	GO:0010467~gene expression	29	0.172434	6.16815e-52	HNRNPU, HNRNPR, POLR2A, POLR2B, PCBP1, POLR2C, PCBP2, POLR2D, POLR2E, POLR2F, POLR2G, POLR2H, HNRNPA1, POLR2I, POLR2J, POLR2K, HNRNPA0, NCBP1, NCBP2, GTF2F1, GTF2F2, HNRNPL, HNRNPM, HNRNPH1, HNRNPF, HNRNPA2B1, HNRNPD, HNRNPH2, HNRNPC	99	48	16792	102.476	2.0725e-49	1.03625e-49	9.1597e-50
GOTERM_BP_DIRECT	GO:0031124~mRNA 3'-end processing	26	0.154596	5.73624e-44	RBM8A, CSTF3, EIF4A3, FIP1L1, PABPN1, PCF11, U2AF2, CLP1, MAGOH, CSTF1, PAPOLA, DHX38, CPSF7, NCBP1, NCBP2, ALYREF, CPSF3, CPSF2, UPF3B, CDC40, NUDT21, RNPS1, SRSF5, SRSF6, SRSF7, SRSF9	99	50	16792	88.2004	1.92738e-41	6.42459e-42	5.67888e-42
GOTERM_BP_DIRECT	GO:0006369~termination of RNA polymerase II transcription	26	0.154596	1.71179e-40	RBM8A, CSTF3, EIF4A3, FIP1L1, PABPN1, PCF11, U2AF2, CLP1, MAGOH, CSTF1, PAPOLA, DHX38, CPSF7, NCBP1, NCBP2, ALYREF, CPSF3, CPSF2, UPF3B, CDC40, NUDT21, RNPS1, SRSF5, SRSF6, SRSF7, SRSF9	99	64	16792	68.9066	5.75162e-38	1.4379e-38	1.271e-38
GOTERM_BP_DIRECT	GO:0008543~fibroblast growth factor receptor signaling pathway	20	0.11892	8.23176e-26	NCBP1, NCBP2, GTF2F1, GTF2F2, HNRNPM, POLR2A, HNRNPH1, POLR2B, HNRNPF, POLR2C, UBC, POLR2D, POLR2E, POLR2F, POLR2G, POLR2H, HNRNPA1, POLR2I, POLR2J, POLR2K	99	82	16792	41.3698	2.76587e-23	5.53174e-24	4.88967e-24
GOTERM_BP_DIRECT	GO:0006406~mRNA export from nucleus	20	0.11892	5.07492e-24	NUP107, NCBP1, RBM8A, NCBP2, CPSF3, ALYREF, EIF4A3, CPSF2, UPF3B, CDC40, FIP1L1, U2AF2, HNRNPA2B1, MAGOH, DHX38, RNPS1, SRSF5, SRSF6, SRSF7, SRSF9	99	100	16792	33.9232	1.70517e-21	2.84196e-22	2.51209e-22
GOTERM_BP_DIRECT	GO:0006370~7-methylguanosine mRNA capping	15	0.0891902	1.50193e-23	NCBP1, NCBP2, GTF2F1, GTF2F2, POLR2A, POLR2B, POLR2C, POLR2D, POLR2E, POLR2F, POLR2G, POLR2H, POLR2I, POLR2J, POLR2K	99	33	16792	77.0983	5.04648e-21	7.20926e-22	6.37247e-22
GOTERM_BP_DIRECT	GO:0006405~RNA export from nucleus	16	0.0951362	9.85652e-22	NCBP1, RBM8A, NCBP2, ALYREF, EIF4A3, UPF3B, CDC40, U2AF2, MAGOH, DHX38, RNPS1, SRSF5, HNRNPA1, SRSF6, SRSF7, SRSF9	99	55	16792	49.3429	3.31179e-19	4.13974e-20	3.65923e-20
GOTERM_BP_DIRECT	GO:0006283~transcription-coupled nucleotide-excision repair	17	0.101082	2.5289e-21	ISY1, AQR, PRPF19, XAB2, POLR2A, POLR2B, POLR2C, UBC, POLR2D, POLR2E, PPIE, POLR2F, POLR2G, POLR2H, POLR2I, POLR2J, POLR2K	99	74	16792	38.9659	8.49711e-19	9.44123e-20	8.34537e-20
GOTERM_BP_DIRECT	GO:0050434~positive regulation of viral transcription	13	0.0772981	3.69593e-20	GTF2F1, GTF2F2, POLR2A, POLR2B, POLR2C, POLR2D, POLR2E, POLR2F, POLR2G, POLR2H, POLR2I, POLR2J, POLR2K	99	29	16792	76.0348	1.24183e-17	1.24183e-18	1.09769e-18
GOTERM_BP_DIRECT	GO:0042795~snRNA transcription from RNA polymerase II promoter	15	0.0891902	2.94282e-18	NCBP1, NCBP2, GTF2F1, GTF2F2, POLR2A, POLR2B, POLR2C, POLR2D, POLR2E, POLR2F, POLR2G, POLR2H, POLR2I, POLR2J, POLR2K	99	70	16792	36.3463	9.88788e-16	8.98898e-17	7.94562e-17
GOTERM_BP_DIRECT	GO:0006368~transcription elongation from RNA polymerase II promoter	15	0.0891902	6.37564e-17	NCBP1, NCBP2, GTF2F1, GTF2F2, POLR2A, POLR2B, POLR2C, POLR2D, POLR2E, POLR2F, POLR2G, POLR2H, POLR2I, POLR2J, POLR2K	99	86	16792	29.5842	3.73035e-14	1.78518e-15	1.57797e-15
GOTERM_BP_DIRECT	GO:0006397~mRNA processing	18	0.107028	2.83514e-16	RBM8A, HNRNPR, MAGOHB, LSM5, LSM3, WDR33, HNRNPL, EFTUD2, NUDT21, U2AF2, HNRNPA2B1, DHX15, SRSF5, HNRNPA1, SRSF7, BCAS2, HNRNPA0, SRSF9	99	179	16792	17.0564	1.1191e-13	7.32774e-15	6.4772e-15
GOTERM_BP_DIRECT	GO:0008380~RNA splicing	17	0.101082	1.91024e-15	SNRPN, NCBP1, RBM8A, NCBP2, DDX23, EIF4A3, MAGOHB, LSM4, CDC40, EFTUD2, LSM6, DHX15, DHX16, RNPS1, HNRNPC, SRSF7, BCAS2	99	166	16792	17.3703	6.34159e-13	4.58458e-14	4.05244e-14
GOTERM_BP_DIRECT	GO:0006396~RNA processing	14	0.0832441	1.24389e-14	DHX9, CSTF3, HNRNPU, CRNKL1, LSM4, CHERP, HNRNPL, LSM7, PABPN1, HNRNPUL1, HNRNPH1, HNRNPF, CSTF1, HNRNPD	99	97	16792	24.4807	4.17799e-12	2.7863e-13	2.46289e-13
GOTERM_BP_DIRECT	GO:0031047~gene silencing by RNA	14	0.0832441	7.52851e-14	NUP107, NCBP1, NCBP2, POLR2A, POLR2B, POLR2C, POLR2D, POLR2E, POLR2F, POLR2G, POLR2H, POLR2I, POLR2J, POLR2K	99	111	16792	21.393	2.52918e-11	1.58099e-12	1.39748e-12
GOTERM_BP_DIRECT	GO:0006378~mRNA polyadenylation	9	0.0535141	2.84009e-12	CPSF4, NUDT21, PCF11, CLP1, CSTF3, CPSF3, CPSF2, PAPOLA, CSTF1	99	28	16792	54.5195	9.54261e-10	5.61335e-11	4.9618e-11
GOTERM_BP_DIRECT	GO:0035019~somatic stem cell population maintenance	11	0.0654061	3.93465e-12	POLR2A, POLR2B, POLR2C, POLR2D, POLR2E, POLR2F, POLR2G, POLR2H, POLR2I, POLR2J, POLR2K	99	65	16792	28.7043	1.32204e-09	7.34467e-11	6.49217e-11
GOTERM_BP_DIRECT	GO:0006367~transcription initiation from RNA polymerase II promoter	14	0.0832441	4.52343e-12	GTF2F1, GTF2F2, SNW1, POLR2A, POLR2B, POLR2C, POLR2D, POLR2E, POLR2F, POLR2G, POLR2H, POLR2I, POLR2J, POLR2K	99	152	16792	15.6225	1.51986e-09	7.99932e-11	7.07083e-11
GOTERM_BP_DIRECT	GO:0006379~mRNA cleavage	7	0.0416221	3.03935e-11	PCF11, CLP1, CSTF3, CPSF3, CPSF2, CSTF1, WDR33	99	12	16792	98.9428	1.02122e-08	5.1061e-10	4.51343e-10
GOTERM_BP_DIRECT	GO:0048025~negative regulation of mRNA splicing, via spliceosome	6	0.0356761	1.15419e-07	U2AF2, HNRNPA2B1, RNPS1, SRSF6, SRSF7, SRSF9	99	21	16792	48.4618	3.87799e-05	1.8467e-06	1.63235e-06
GOTERM_BP_DIRECT	GO:0006366~transcription from RNA polymerase II promoter	16	0.0951362	2.72561e-07	NCBP1, NCBP2, YBX1, GTF2F1, GTF2F2, POLR2A, POLR2B, POLR2C, POLR2D, POLR2E, POLR2F, POLR2G, POLR2H, POLR2I, POLR2J, POLR2K	99	513	16792	5.29017	9.15762e-05	4.16274e-06	3.67957e-06
GOTERM_BP_DIRECT	GO:0043928~exonucleolytic nuclear-transcribed mRNA catabolic process involved in deadenylation-dependent decay	6	0.0356761	6.49133e-07	LSM7, LSM6, LSM5, LSM4, LSM3, LSM2	99	29	16792	35.093	0.000218085	9.48298e-06	8.38228e-06
GOTERM_BP_DIRECT	GO:0000184~nuclear-transcribed mRNA catabolic process, nonsense-mediated decay	8	0.0475681	6.10349e-06	RBM8A, NCBP1, NCBP2, MAGOH, EIF4A3, UPF3B, RNPS1, MAGOHB	99	119	16792	11.4028	0.00204868	8.54489e-05	7.55307e-05
GOTERM_BP_DIRECT	GO:0098789~pre-mRNA cleavage required for polyadenylation	4	0.023784	1.05681e-05	CPSF4, NCBP1, NCBP2, CSTF2T	99	8	16792	84.8081	0.0035446	0.000142035	0.000125549
GOTERM_BP_DIRECT	GO:0000381~regulation of alternative mRNA splicing, via spliceosome	5	0.0297301	6.91425e-05	HNRNPL, RBM8A, MAGOH, RNPS1, SRSF6	99	38	16792	22.3179	0.0229649	0.000893534	0.00078982
GOTERM_BP_DIRECT	GO:0048026~positive regulation of mRNA splicing, via spliceosome	4	0.023784	8.33519e-05	HSPA8, SNW1, EIF4A3, PRPF19	99	15	16792	45.231	0.0276189	0.00103727	0.000916871
GOTERM_BP_DIRECT	GO:0032481~positive regulation of type I interferon production	5	0.0297301	0.000220884	DHX9, POLR2E, POLR2F, POLR2H, POLR2K	99	51	16792	16.629	0.0715375	0.00265061	0.00234295
GOTERM_BP_DIRECT	GO:0070934~CRD-mediated mRNA stabilization	3	0.017838	0.000333308	DHX9, HNRNPU, YBX1	99	5	16792	101.77	0.105965	0.00386177	0.00341353
GOTERM_BP_DIRECT	GO:0006362~transcription elongation from RNA polymerase I promoter	4	0.023784	0.000697994	POLR2E, POLR2F, POLR2H, POLR2K	99	30	16792	22.6155	0.209119	0.00781753	0.00691014
GOTERM_BP_DIRECT	GO:0006363~termination of RNA polymerase I transcription	4	0.023784	0.000769521	POLR2E, POLR2F, POLR2H, POLR2K	99	31	16792	21.886	0.227913	0.00834062	0.00737251
GOTERM_BP_DIRECT	GO:0006361~transcription initiation from RNA polymerase I promoter	4	0.023784	0.000926183	POLR2E, POLR2F, POLR2H, POLR2K	99	33	16792	20.5595	0.267536	0.00943022	0.00833564
GOTERM_BP_DIRECT	GO:0006383~transcription from RNA polymerase III promoter	4	0.023784	0.000926183	POLR2E, POLR2F, POLR2H, POLR2K	99	33	16792	20.5595	0.267536	0.00943022	0.00833564
GOTERM_BP_DIRECT	GO:0033120~positive regulation of RNA splicing	3	0.017838	0.00179176	POLR2A, U2AF2, SRSF5	99	11	16792	46.259	0.452598	0.0172009	0.0152044
GOTERM_BP_DIRECT	GO:0051168~nuclear export	3	0.017838	0.00179176	NCBP1, NCBP2, HNRNPA1	99	11	16792	46.259	0.452598	0.0172009	0.0152044
GOTERM_BP_DIRECT	GO:0032211~negative regulation of telomere maintenance via telomerase	3	0.017838	0.00214195	HNRNPU, HNRNPC, HNRNPA1	99	12	16792	42.404	0.513475	0.019491	0.0172287
GOTERM_BP_DIRECT	GO:0010501~RNA secondary structure unwinding	4	0.023784	0.00214633	DDX46, DDX23, EIF4A3, DDX42	99	44	16792	15.4197	0.514192	0.019491	0.0172287
GOTERM_BP_DIRECT	GO:0051028~mRNA transport	4	0.023784	0.00259484	RBM8A, NCBP1, MAGOHB, HNRNPA1	99	47	16792	14.4354	0.582303	0.0229438	0.0202807
GOTERM_BP_DIRECT	GO:0045727~positive regulation of translation	4	0.023784	0.00365541	EIF4A3, HNRNPD, UPF3B, ELAVL1	99	53	16792	12.8012	0.707844	0.0314927	0.0278373
GOTERM_BP_DIRECT	GO:0006376~mRNA splice site selection	3	0.017838	0.00433067	SRSF5, SRSF6, SRSF9	99	17	16792	29.9323	0.76736	0.0354903	0.0313709
GOTERM_BP_DIRECT	GO:0070935~3'-UTR-mediated mRNA stabilization	3	0.017838	0.00433067	HNRNPC, ELAVL1, HNRNPA0	99	17	16792	29.9323	0.76736	0.0354903	0.0313709
GOTERM_BP_DIRECT	GO:0045815~positive regulation of gene expression, epigenetic	4	0.023784	0.00568273	POLR2E, POLR2F, POLR2H, POLR2K	99	62	16792	10.943	0.852635	0.0454618	0.040185
GOTERM_BP_DIRECT	GO:0000245~spliceosomal complex assembly	3	0.017838	0.0100022	PRPF19, CRNKL1, LSM4	99	26	16792	19.5711	0.965873	0.0781568	0.0690851
GOTERM_BP_DIRECT	GO:0046778~modification by virus of host mRNA processing	2	0.011892	0.0116385	CPSF4, PABPN1	99	2	16792	169.616	0.980424	0.0850117	0.0751443
GOTERM_BP_DIRECT	GO:0000349~generation of catalytic spliceosome for first transesterification step	2	0.011892	0.0116385	XAB2, PRPF19	99	2	16792	169.616	0.980424	0.0850117	0.0751443
GOTERM_BP_DIRECT	GO:0072422~signal transduction involved in DNA damage checkpoint	2	0.011892	0.0116385	CDC5L, PRPF19	99	2	16792	169.616	0.980424	0.0850117	0.0751443
GOTERM_BP_DIRECT	GO:1900363~regulation of mRNA polyadenylation	2	0.011892	0.0174074	NCBP1, NCBP2	99	3	16792	113.077	0.997262	0.124444	0.11
GOTERM_BP_DIRECT	GO:0043488~regulation of mRNA stability	4	0.023784	0.0223982	HSPA8, UBC, HNRNPD, ELAVL1	99	103	16792	6.58704	0.999505	0.156788	0.138589
GOTERM_BP_DIRECT	GO:0001649~osteoblast differentiation	4	0.023784	0.0229681	DHX9, ALYREF, HNRNPU, HNRNPC	99	104	16792	6.5237	0.999593	0.157496	0.139215
GOTERM_BP_DIRECT	GO:0000350~generation of catalytic spliceosome for second transesterification step	2	0.011892	0.0288453	ISY1, CDC40	99	5	16792	67.8465	0.999946	0.186385	0.164751
GOTERM_BP_DIRECT	GO:0043279~response to alkaloid	2	0.011892	0.0288453	DHX15, SRSF9	99	5	16792	67.8465	0.999946	0.186385	0.164751
GOTERM_BP_DIRECT	GO:0006398~mRNA 3'-end processing by stem-loop binding and cleavage	2	0.011892	0.0288453	CPSF3, CPSF2	99	5	16792	67.8465	0.999946	0.186385	0.164751
GOTERM_BP_DIRECT	GO:0031442~positive regulation of mRNA 3'-end processing	2	0.011892	0.0345148	NCBP1, NCBP2	99	6	16792	56.5387	0.999993	0.218811	0.193413
GOTERM_BP_DIRECT	GO:1903608~protein localization to cytoplasmic stress granule	2	0.011892	0.0401515	DHX9, YBX1	99	7	16792	48.4618	0.999999	0.249831	0.220833
GOTERM_BP_DIRECT	GO:0039694~viral RNA genome replication	2	0.011892	0.0513273	PCBP1, PCBP2	99	9	16792	37.6925	1	0.313563	0.277168
GOTERM_BP_DIRECT	GO:0045292~mRNA cis splicing, via spliceosome	2	0.011892	0.0568669	NCBP1, NCBP2	99	10	16792	33.9232	1	0.341201	0.301598
GOTERM_BP_DIRECT	GO:0008334~histone mRNA metabolic process	2	0.011892	0.0678501	NCBP1, NCBP2	99	12	16792	28.2694	1	0.393062	0.347439
GOTERM_BP_DIRECT	GO:0000244~spliceosomal tri-snRNP complex assembly	2	0.011892	0.0678501	CD2BP2, PRPF19	99	12	16792	28.2694	1	0.393062	0.347439
GOTERM_BP_DIRECT	GO:0033962~cytoplasmic mRNA processing body assembly	2	0.011892	0.0732941	LSM4, LSM3	99	13	16792	26.0948	1	0.410447	0.362806
GOTERM_BP_DIRECT	GO:0000956~nuclear-transcribed mRNA catabolic process	2	0.011892	0.0732941	LSM5, LSM4	99	13	16792	26.0948	1	0.410447	0.362806
GOTERM_BP_DIRECT	GO:0032968~positive regulation of transcription elongation from RNA polymerase II promoter	2	0.011892	0.0787066	GTF2F1, GTF2F2	99	14	16792	24.2309	1	0.426539	0.37703
GOTERM_BP_DIRECT	GO:0000380~alternative mRNA splicing, via spliceosome	2	0.011892	0.0787066	HNRNPM, SRSF6	99	14	16792	24.2309	1	0.426539	0.37703
GOTERM_BP_DIRECT	GO:0045948~positive regulation of translational initiation	2	0.011892	0.0840879	POLR2D, POLR2G	99	15	16792	22.6155	1	0.43467	0.384217
GOTERM_BP_DIRECT	GO:0048255~mRNA stabilization	2	0.011892	0.0840879	HNRNPD, ELAVL1	99	15	16792	22.6155	1	0.43467	0.384217
GOTERM_BP_DIRECT	GO:0006388~tRNA splicing, via endonucleolytic cleavage and ligation	2	0.011892	0.0840879	CPSF4, CLP1	99	15	16792	22.6155	1	0.43467	0.384217
GOTERM_BP_DIRECT	GO:0016032~viral process	5	0.0297301	0.0977081	HSPA8, NUP107, SNW1, POLR2E, HNRNPA1	99	299	16792	2.83639	1	0.497423	0.439686

## Sheet: MRMR
Category	Term	Count	%	PValue	Genes	List Total	Pop Hits	Pop Total	Fold Enrichment	Bonferroni	Benjamini	FDR
KEGG_PATHWAY	hsa01230:Biosynthesis of amino acids	4	0.0255984	0.00612953	SHMT2, PHGDH, ALDOC, ENO2	37	72	6879	10.3288	0.475642	0.64973	0.64973
GOTERM_BP_DIRECT	GO:0055114~oxidation-reduction process	9	0.0575963	0.0149301	CFAP61, VCAM1, NCF1, BDH1, ASPHD1, GLRX5, FDXR, PHGDH, PTGR1	92	592	16792	2.77482	0.99984	1	1
KEGG_PATHWAY	hsa01200:Carbon metabolism	4	0.0255984	0.0207942	SHMT2, PHGDH, ALDOC, ENO2	37	113	6879	6.5812	0.889905	0.843921	0.843921
GOTERM_BP_DIRECT	GO:0006564~L-serine biosynthetic process	2	0.0127992	0.0215033	SHMT2, PHGDH	92	4	16792	91.2609	0.999997	1	1
KEGG_PATHWAY	hsa01130:Biosynthesis of antibiotics	5	0.031998	0.0238846	SHMT2, PHGDH, ALDOC, AK5, ENO2	37	212	6879	4.38488	0.921001	0.843921	0.843921
GOTERM_CC_DIRECT	GO:0043025~neuronal cell body	6	0.0383975	0.024525	P2RX7, RIC3, NCF1, GLRX5, RAC3, SLC1A4	96	315	18224	3.61587	0.956224	1	1
GOTERM_CC_DIRECT	GO:0016459~myosin complex	3	0.0191988	0.028011	MYO3A, MYH14, CGNL1	96	50	18224	11.39	0.972118	1	1
GOTERM_BP_DIRECT	GO:0030031~cell projection assembly	2	0.0127992	0.0320828	RAC3, PARVB	92	6	16792	60.8406	1	1	1
KEGG_PATHWAY	hsa01100:Metabolic pathways	12	0.0767951	0.0421546	HYKK, GAL3ST1, PNP, BDH1, SHMT2, ST3GAL6, PHGDH, ALDOC, AK5, RIMKLA, ATP6V0E2, ENO2	37	1219	6879	1.83021	0.989135	1	1
GOTERM_CC_DIRECT	GO:0043209~myelin sheath	4	0.0255984	0.0451625	MYH14, PHGDH, ENO2, NDRG1	96	152	18224	4.99561	0.997041	1	1
GOTERM_MF_DIRECT	GO:0003774~motor activity	3	0.0191988	0.0455341	MYO3A, MYH14, CGNL1	88	66	16881	8.71952	0.999926	1	1
GOTERM_BP_DIRECT	GO:0006544~glycine metabolic process	2	0.0127992	0.0477404	SHMT2, PHGDH	92	9	16792	40.5604	1	1	1
GOTERM_CC_DIRECT	GO:0005887~integral component of plasma membrane	13	0.0831947	0.0636941	HS3ST3B1, PTGFR, SLC16A1, GAL3ST1, SEMA6A, KCNJ16, SLC1A4, P2RX7, CD5, CSPG4, QRFPR, CD200, SLC17A4	96	1415	18224	1.74405	0.99975	1	1
GOTERM_MF_DIRECT	GO:0030898~actin-dependent ATPase activity	2	0.0127992	0.0649877	MYO3A, MYH14	88	13	16881	29.5122	0.999999	1	1
GOTERM_BP_DIRECT	GO:0001666~response to hypoxia	4	0.0255984	0.0668049	PDLIM1, VCAM1, CA9, NOL3	92	172	16792	4.24469	1	1	1
GOTERM_CC_DIRECT	GO:0043202~lysosomal lumen	3	0.0191988	0.0726767	RNASET2, TPP1, CSPG4	96	85	18224	6.7	0.999926	1	1
GOTERM_MF_DIRECT	GO:0009055~electron carrier activity	3	0.0191988	0.0786131	NCF1, GLRX5, PHGDH	88	90	16881	6.39432	1	1	1
GOTERM_MF_DIRECT	GO:0016491~oxidoreductase activity	4	0.0255984	0.0844635	CFAP61, BDH1, FDXR, PTGR1	88	200	16881	3.83659	1	1	1
GOTERM_BP_DIRECT	GO:0090201~negative regulation of release of cytochrome c from mitochondria	2	0.0127992	0.0882796	ARRB2, NOL3	92	17	16792	21.4731	1	1	1
GOTERM_CC_DIRECT	GO:0005759~mitochondrial matrix	5	0.031998	0.0915997	HYKK, BDH1, SHMT2, GLRX5, FDXR	96	327	18224	2.90265	0.999994	1	1
GOTERM_BP_DIRECT	GO:0010971~positive regulation of G2/M transition of mitotic cell cycle	2	0.0127992	0.0932254	CCND1, PBX1	92	18	16792	20.2802	1	1	1
GOTERM_BP_DIRECT	GO:0007169~transmembrane receptor protein tyrosine kinase signaling pathway	3	0.0191988	0.0955686	MATK, CSPG4, NGF	92	96	16792	5.7038	1	1	1
GOTERM_MF_DIRECT	GO:0001158~enhancer sequence-specific DNA binding	2	0.0127992	0.0982332	ZNF395, FOXN4	88	20	16881	19.183	1	1	1
GOTERM_MF_DIRECT	GO:0000146~microfilament motor activity	2	0.0127992	0.0982332	MYO3A, MYH14	88	20	16881	19.183	1	1	1

## Sheet: ILFS
Category	Term	Count	%	PValue	Genes	List Total	Pop Hits	Pop Total	Fold Enrichment	Bonferroni	Benjamini	FDR
GOTERM_BP_DIRECT	GO:0055114~oxidation-reduction process	13	0.0849451	7.34229e-05	EGLN3, DHRS11, GLRX5, NDUFA4L2, PLOD3, LDHB, HSD11B2, LDHA, PRDX4, BDH1, ALDH1A2, PHYHD1, GPD1L	91	592	16792	4.05212	0.049611	0.0508821	0.0508821
GOTERM_BP_DIRECT	GO:0006089~lactate metabolic process	3	0.0196027	0.000281122	PFKFB2, LDHB, LDHA	91	5	16792	110.716	0.177038	0.0974088	0.0974088
GOTERM_BP_DIRECT	GO:0019674~NAD metabolic process	3	0.0196027	0.00151411	LDHB, LDHA, GPD1L	91	11	16792	50.3257	0.650087	0.349759	0.349759
GOTERM_BP_DIRECT	GO:0006090~pyruvate metabolic process	3	0.0196027	0.00612036	LDHB, LDHA, ACOT12	91	22	16792	25.1628	0.985799	1	1
GOTERM_BP_DIRECT	GO:0061621~canonical glycolysis	3	0.0196027	0.0084922	PFKFB2, TPI1, PFKP	91	26	16792	21.2916	0.997288	1	1
GOTERM_BP_DIRECT	GO:0001666~response to hypoxia	5	0.0326712	0.013732	HSD11B2, LDHA, EGLN3, CXCR4, CA9	91	172	16792	5.36417	0.999931	1	1
GOTERM_BP_DIRECT	GO:0008584~male gonad development	4	0.026137	0.014053	SFRP1, PRDX4, SIX4, BIK	91	94	16792	7.85223	0.999945	1	1
GOTERM_BP_DIRECT	GO:0006096~glycolytic process	3	0.0196027	0.0142584	PFKFB2, LDHA, TPI1	91	34	16792	16.2818	0.999952	1	1
GOTERM_BP_DIRECT	GO:0006857~oligopeptide transport	2	0.0130685	0.015994	SLC15A2, SLC15A4	91	3	16792	123.018	0.999986	1	1
GOTERM_BP_DIRECT	GO:0018401~peptidyl-proline hydroxylation to 4-hydroxy-L-proline	2	0.0130685	0.0265159	EGLN3, P4HB	91	5	16792	73.811	1	1	1
GOTERM_BP_DIRECT	GO:0006915~apoptotic process	8	0.0522739	0.0324729	MYDGF, EGLN3, BIK, TRADD, FAM3B, BAX, CXCR4, PAK6	91	567	16792	2.60356	1	1	1
GOTERM_BP_DIRECT	GO:0060068~vagina development	2	0.0130685	0.0472269	LHX1, BAX	91	9	16792	41.0061	1	1	1
GOTERM_BP_DIRECT	GO:0045454~cell redox homeostasis	3	0.0196027	0.0641831	PRDX4, GLRX5, P4HB	91	77	16792	7.18938	1	1	1
GOTERM_BP_DIRECT	GO:0097296~activation of cysteine-type endopeptidase activity involved in apoptotic signaling pathway	2	0.0130685	0.0675022	TRADD, BAX	91	13	16792	28.3888	1	1	1
GOTERM_BP_DIRECT	GO:0019752~carboxylic acid metabolic process	2	0.0130685	0.0675022	LDHB, LDHA	91	13	16792	28.3888	1	1	1
GOTERM_BP_DIRECT	GO:0006813~potassium ion transport	3	0.0196027	0.0716232	KCNH3, KCNJ16, KCNJ1	91	82	16792	6.75101	1	1	1
GOTERM_BP_DIRECT	GO:0006919~activation of cysteine-type endopeptidase activity involved in apoptotic process	3	0.0196027	0.0731437	EGLN3, TRADD, BAX	91	83	16792	6.66967	1	1	1
GOTERM_BP_DIRECT	GO:0043065~positive regulation of apoptotic process	5	0.0326712	0.0776371	LDHA, SFRP1, ALDH1A2, TRADD, BAX	91	300	16792	3.07546	1	1	1
GOTERM_BP_DIRECT	GO:0001822~kidney development	3	0.0196027	0.077767	ALDH1A2, LHX1, BAX	91	86	16792	6.437	1	1	1
GOTERM_BP_DIRECT	GO:0048384~retinoic acid receptor signaling pathway	2	0.0130685	0.0922471	ALDH1A2, ESRRG	91	18	16792	20.5031	1	1	1
GOTERM_BP_DIRECT	GO:0008637~apoptotic mitochondrial changes	2	0.0130685	0.0971176	BIK, BAX	91	19	16792	19.4239	1	1	1
GOTERM_BP_DIRECT	GO:0090190~positive regulation of branching involved in ureteric bud morphogenesis	2	0.0130685	0.0971176	SIX4, LHX1	91	19	16792	19.4239	1	1	1

## Sheet: PLS-DA
Category	Term	Count	%	PValue	Genes	List Total	Pop Hits	Pop Total	Fold Enrichment	Bonferroni	Benjamini	FDR
GOTERM_BP_DIRECT	GO:0055114~oxidation-reduction process	14	0.0876534	1.97544e-05	CFAP61, EGLN3, DHRS11, GLRX5, NDUFA4L2, LDHB, HSD11B2, LDHA, PRDX4, BDH1, ALDH1A2, PHYHD1, FDXR, GPD1L	93	592	16792	4.26998	0.0110798	0.0111217	0.011102
GOTERM_MF_DIRECT	GO:0016491~oxidoreductase activity	8	0.0500877	0.00011819	CFAP61, EGLN3, DHRS11, PRDX4, BDH1, ALDH1A2, FDXR, SQRDL	94	200	16881	7.1834	0.0250922	0.0254109	0.0254109
GOTERM_BP_DIRECT	GO:0006089~lactate metabolic process	3	0.0187829	0.000293757	PFKFB2, LDHB, LDHA	93	5	16792	108.335	0.152702	0.0826925	0.0825456
GOTERM_CC_DIRECT	GO:0005829~cytosol	32	0.200351	0.000501007	PFKFB2, TRADD, PIK3C2G, APEH, NOL3, SELENBP1, LDHB, LDHA, PRDX4, PLCZ1, ERBB4, PIP5K1B, STX4, ANXA9, CTNNAL1, AP1M2, EGLN3, PLA2G4F, MLKL, TNNC1, ACOT12, PSMB8, APBB1IP, AGBL4, ALDH1A2, PCCB, NOS1AP, GPD1L, VIM, IRF6, SGK2, PFKP	96	3315	18224	1.83248	0.071484	0.0741491	0.0741491
GOTERM_MF_DIRECT	GO:0051287~NAD binding	4	0.0250438	0.00118755	LDHB, HSD11B2, LDHA, GPD1L	94	38	16881	18.9037	0.225451	0.127661	0.127661
GOTERM_BP_DIRECT	GO:0019674~NAD metabolic process	3	0.0187829	0.0015814	LDHB, LDHA, GPD1L	93	11	16792	49.2434	0.590418	0.266148	0.265675
GOTERM_BP_DIRECT	GO:2000010~positive regulation of protein localization to cell surface	3	0.0187829	0.00189093	ERBB4, STX4, GPD1L	93	12	16792	45.1398	0.65613	0.266148	0.265675
GOTERM_CC_DIRECT	GO:0016323~basolateral plasma membrane	6	0.0375657	0.00251574	KCNJ10, ERBB4, KCNJ16, CA9, STX4, PROM2	96	180	18224	6.32778	0.311196	0.186164	0.186164
GOTERM_BP_DIRECT	GO:0001666~response to hypoxia	6	0.0375657	0.00255197	PDLIM1, HSD11B2, LDHA, EGLN3, CA9, NOL3	93	172	16792	6.29857	0.763345	0.287352	0.286841
GOTERM_BP_DIRECT	GO:0006090~pyruvate metabolic process	3	0.0187829	0.00638686	LDHB, LDHA, ACOT12	93	22	16792	24.6217	0.973049	0.5993	0.598236
GOTERM_CC_DIRECT	GO:0005759~mitochondrial matrix	7	0.0438267	0.0072859	HYKK, BDH1, ERBB4, SHMT2, GLRX5, PCCB, FDXR	96	327	18224	4.06371	0.661171	0.359438	0.359438
GOTERM_MF_DIRECT	GO:0042802~identical protein binding	11	0.0688705	0.00813273	LDHB, LDHA, SHMT2, HSPB8, ANXA4, GRIK5, C1QTNF6, TRADD, VIM, NOL3, APEH	94	749	16881	2.63743	0.827211	0.517946	0.517946
GOTERM_MF_DIRECT	GO:0005496~steroid binding	3	0.0187829	0.0096362	HSD11B2, PAQR7, ESRRG	94	27	16881	19.9539	0.875298	0.517946	0.517946
KEGG_PATHWAY	hsa00640:Propanoate metabolism	3	0.0187829	0.0130159	LDHB, LDHA, PCCB	44	28	6879	16.7508	0.763345	0.740734	0.740734
KEGG_PATHWAY	hsa01100:Metabolic pathways	15	0.0939144	0.0133466	PLA2G4F, GGT6, SHMT2, NDUFA4L2, ACSL6, PIK3C2G, LDHB, LDHA, HYKK, PLCZ1, BDH1, ALDH1A2, PCCB, PIP5K1B, PFKP	44	1219	6879	1.9238	0.771908	0.740734	0.740734
GOTERM_BP_DIRECT	GO:0045785~positive regulation of cell adhesion	3	0.0187829	0.0231801	APBB1IP, EPB41L4B, STX4	93	43	16792	12.5971	0.999998	1	1
KEGG_PATHWAY	hsa00620:Pyruvate metabolism	3	0.0187829	0.0256203	LDHB, LDHA, ACOT12	44	40	6879	11.7256	0.942442	0.947953	0.947953
GOTERM_MF_DIRECT	GO:0004459~L-lactate dehydrogenase activity	2	0.0125219	0.0272471	LDHB, LDHA	94	5	16881	71.834	0.997366	1	1
GOTERM_MF_DIRECT	GO:0005524~ATP binding	15	0.0939144	0.0340079	PFKFB2, CDK18, KCNJ10, MLKL, RFC2, NRK, ACSL6, ACOT12, PIK3C2G, ERBB4, PCCB, PAK6, PIP5K1B, SGK2, PFKP	94	1495	16881	1.80186	0.999412	1	1
GOTERM_MF_DIRECT	GO:0016307~phosphatidylinositol phosphate kinase activity	2	0.0125219	0.0379392	PIK3C2G, PIP5K1B	94	7	16881	51.31	0.999755	1	1
KEGG_PATHWAY	hsa01130:Biosynthesis of antibiotics	5	0.0313048	0.0424152	LDHB, LDHA, SHMT2, PCCB, PFKP	44	212	6879	3.68729	0.991498	0.953772	0.953772
KEGG_PATHWAY	hsa00460:Cyanoamino acid metabolism	2	0.0125219	0.0429627	GGT6, SHMT2	44	7	6879	44.6688	0.992017	0.953772	0.953772
GOTERM_BP_DIRECT	GO:0010837~regulation of keratinocyte proliferation	2	0.0125219	0.0430079	EPB41L4B, OVOL2	93	8	16792	45.1398	1	1	1
GOTERM_CC_DIRECT	GO:0048471~perinuclear region of cytoplasm	8	0.0500877	0.0434887	PLCZ1, ANXA4, ALDH1A2, SLC2A12, NOS1AP, MAP6, STX4, BSPRY	96	621	18224	2.44552	0.998613	1	1
GOTERM_CC_DIRECT	GO:0005856~cytoskeleton	6	0.0375657	0.0446568	PDLIM1, APBB1IP, EPB41L4B, TRADD, VIM, CTNNAL1	96	371	18224	3.07008	0.998842	1	1
GOTERM_BP_DIRECT	GO:0010944~negative regulation of transcription by competitive promoter binding	2	0.0125219	0.0534707	TFAP2A, OVOL2	93	10	16792	36.1118	1	1	1
GOTERM_MF_DIRECT	GO:0015467~G-protein activated inward rectifier potassium channel activity	2	0.0125219	0.0537596	KCNJ10, KCNJ16	94	10	16881	35.917	0.999993	1	1
GOTERM_BP_DIRECT	GO:0010628~positive regulation of gene expression	5	0.0313048	0.0558548	TFAP2A, EPB41L4B, ALDH1A2, NOS1AP, VIM	93	262	16792	3.44579	1	1	1
GOTERM_BP_DIRECT	GO:0035518~histone H2A monoubiquitination	2	0.0125219	0.0638205	PCGF1, DDB2	93	12	16792	30.0932	1	1	1
GOTERM_MF_DIRECT	GO:0019900~kinase binding	3	0.0187829	0.0643165	LDHB, LDHA, TRADD	94	75	16881	7.1834	0.999999	1	1
KEGG_PATHWAY	hsa00010:Glycolysis / Gluconeogenesis	3	0.0187829	0.0653656	LDHB, LDHA, PFKP	44	67	6879	7.00034	0.99941	1	1
GOTERM_BP_DIRECT	GO:0019752~carboxylic acid metabolic process	2	0.0125219	0.0689533	LDHB, LDHA	93	13	16792	27.7783	1	1	1
GOTERM_BP_DIRECT	GO:0060644~mammary gland epithelial cell differentiation	2	0.0125219	0.0689533	ERBB4, IRF6	93	13	16792	27.7783	1	1	1
KEGG_PATHWAY	hsa00562:Inositol phosphate metabolism	3	0.0187829	0.0723365	PLCZ1, PIK3C2G, PIP5K1B	44	71	6879	6.60595	0.999741	1	1
GOTERM_BP_DIRECT	GO:0006813~potassium ion transport	3	0.0187829	0.0744008	KCNH3, KCNJ10, KCNJ16	93	82	16792	6.60582	1	1	1
GOTERM_CC_DIRECT	GO:0005743~mitochondrial inner membrane	6	0.0375657	0.0806574	SHMT2, FDXR, EFHD1, SQRDL, SLC25A33, SFXN5	96	441	18224	2.58277	0.999996	1	1
GOTERM_BP_DIRECT	GO:0001822~kidney development	3	0.0187829	0.0807588	TFAP2A, ALDH1A2, TCF21	93	86	16792	6.29857	1	1	1
GOTERM_CC_DIRECT	GO:0070062~extracellular exosome	21	0.13148	0.0874575	SLC15A2, GGT6, SHMT2, ANXA4, APEH, PSMB8, SERPINA5, SELENBP1, LDHB, LDHA, PRDX4, CHL1, EFHD1, SIRPA, STX4, ANXA9, GPD1L, VIM, IRF6, PFKP, PROM2	96	2811	18224	1.41818	0.999999	1	1
GOTERM_BP_DIRECT	GO:1902041~regulation of extrinsic apoptotic signaling pathway via death domain receptors	2	0.0125219	0.0892076	TRADD, STX4	93	17	16792	21.2423	1	1	1
GOTERM_MF_DIRECT	GO:0016616~oxidoreductase activity, acting on the CH-OH group of donors, NAD or NADP as acceptor	2	0.0125219	0.0896801	LDHB, LDHA	94	17	16881	21.1277	1	1	1
GOTERM_BP_DIRECT	GO:0046854~phosphatidylinositol phosphorylation	3	0.0187829	0.0939517	ERBB4, PIK3C2G, PIP5K1B	93	94	16792	5.76253	1	1	1
GOTERM_BP_DIRECT	GO:0048384~retinoic acid receptor signaling pathway	2	0.0125219	0.0942027	ALDH1A2, ESRRG	93	18	16792	20.0621	1	1	1
GOTERM_BP_DIRECT	GO:0048557~embryonic digestive tract morphogenesis	2	0.0125219	0.0942027	TCF21, OVOL2	93	18	16792	20.0621	1	1	1
GOTERM_CC_DIRECT	GO:0031528~microvillus membrane	2	0.0125219	0.0945774	CA9, PROM2	96	19	18224	19.9825	1	1	1
GOTERM_MF_DIRECT	GO:0001228~transcriptional activator activity, RNA polymerase II transcription regulatory region sequence-specific binding	3	0.0187829	0.0965382	ESRRG, BARX2, OVOL2	94	95	16881	5.67111	1	1	1
GOTERM_BP_DIRECT	GO:0010765~positive regulation of sodium ion transport	2	0.0125219	0.0991707	GPD1L, SGK2	93	19	16792	19.0062	1	1	1

## Sheet: ReliefF
Category	Term	Count	%	PValue	Genes	List Total	Pop Hits	Pop Total	Fold Enrichment	Bonferroni	Benjamini	FDR
GOTERM_CC_DIRECT	GO:0005886~plasma membrane	42	0.275518	6.54732e-06	GNAZ, IRS1, ITGB3, PROS1, ITSN1, ADRA1B, SLC2A5, TFPI, GNGT1, RASD2, HAUS7, PLCG2, RAC3, KNTC1, CPNE2, APOB, MISP, SH2B2, RAB8A, PLXNA3, LIM2, CSNK2A1, CD70, PCDHGC3, ACSL6, RAB39A, ANO7, GAB2, SYN2, PHKA2, SULF2, NCR3, SLC6A8, TMIGD2, KIT, GNAS, LANCL3, SDC1, ITGA6, KLRD1, CFTR, FGFR1	96	4121	18224	1.93472	0.00132823	0.00132911	0.00131601
GOTERM_CC_DIRECT	GO:0005829~cytosol	31	0.203359	0.00111813	GNAZ, IRS1, PDE1A, ITSN1, PPP2CB, HAUS7, PLCG2, MYH14, RAC3, KNTC1, CTNNA2, APOB, CLASP1, SH2B2, RAB8A, BNIP3L, GABARAPL1, CSNK2A1, CSNK1A1, ANO7, GAB2, PHKA2, RPS26, ETNK2, ALDH1A2, GNAS, TRIP12, ACSBG2, CFTR, FGFR1, IDO1	96	3315	18224	1.77521	0.203164	0.11349	0.112372
GOTERM_CC_DIRECT	GO:0070062~extracellular exosome	27	0.177119	0.00197622	GNAZ, ITGB3, PROS1, ITSN1, DMKN, SLC2A5, DOCK10, PPP2CB, CYB5R3, SUMO3, PLCG2, MYH14, RAC3, CPNE2, APOB, ARSE, CLASP1, RAB8A, VWF, CD70, PCDHGC3, RPS26, GNAS, SDC1, COPS8, CFTR, PLA1A	96	2811	18224	1.82337	0.330731	0.133724	0.132407
GOTERM_CC_DIRECT	GO:0001725~stress fiber	4	0.0262398	0.0028081	ABLIM3, MYH14, SYNPO, SH2B2	96	54	18224	14.0617	0.434953	0.142511	0.141107
GOTERM_BP_DIRECT	GO:0007596~blood coagulation	6	0.0393597	0.00357252	VKORC1, VWF, ITGB3, PROS1, TFPI, SH2B2	94	184	16792	5.82516	0.94083	1	1
GOTERM_BP_DIRECT	GO:0031589~cell-substrate adhesion	3	0.0196799	0.00390947	VWF, ITGB3, ITGA6	94	17	16792	31.5244	0.954704	1	1
GOTERM_MF_DIRECT	GO:0004871~signal transducer activity	6	0.0393597	0.00540104	GNGT1, GNAZ, IRS1, PLCG2, GNAS, SH2B2	94	204	16881	5.28191	0.702729	1	1
KEGG_PATHWAY	hsa04014:Ras signaling pathway	7	0.0459197	0.00558273	GNGT1, KIT, PLCG2, RAC3, GAB2, FGFR1, PLA1A	51	226	6879	4.17777	0.570595	0.732368	0.732368
GOTERM_CC_DIRECT	GO:0015629~actin cytoskeleton	6	0.0393597	0.00567391	MAP7D3, BIN1, KNTC1, CTNNA2, APOB, SYNPO	96	218	18224	5.22477	0.684969	0.230361	0.228091
GOTERM_MF_DIRECT	GO:0003924~GTPase activity	6	0.0393597	0.00949558	GNGT1, RASD2, GNAZ, GNAS, RAC3, RAB8A	94	234	16881	4.60475	0.882012	1	1
GOTERM_BP_DIRECT	GO:0035264~multicellular organism growth	4	0.0262398	0.00993572	HELT, ETNK2, SLITRK1, GNAS	94	80	16792	8.93191	0.999625	1	1
KEGG_PATHWAY	hsa04151:PI3K-Akt signaling pathway	8	0.0524797	0.0116586	GNGT1, PPP2CB, VWF, IRS1, ITGB3, KIT, ITGA6, FGFR1	51	345	6879	3.12771	0.829801	0.732368	0.732368
GOTERM_BP_DIRECT	GO:0007264~small GTPase mediated signal transduction	6	0.0393597	0.011856	DOCK10, RASD2, ITSN1, RAB39A, RAC3, RAB8A	94	246	16792	4.35703	0.999919	1	1
GOTERM_CC_DIRECT	GO:0005834~heterotrimeric G-protein complex	3	0.0196799	0.0127822	GNGT1, GNAZ, GNAS	96	33	18224	17.2576	0.926576	0.432463	0.428202
KEGG_PATHWAY	hsa04520:Adherens junction	4	0.0262398	0.0146054	CSNK2A1, RAC3, CTNNA2, FGFR1	51	71	6879	7.59901	0.891572	0.732368	0.732368
GOTERM_MF_DIRECT	GO:0002020~protease binding	4	0.0262398	0.0182958	VWF, CD70, ITGB3, KIT	94	101	16881	7.11228	0.984017	1	1
GOTERM_BP_DIRECT	GO:0042157~lipoprotein metabolic process	3	0.0196799	0.018744	APOL6, SDC1, APOB	94	38	16792	14.103	1	1	1
GOTERM_BP_DIRECT	GO:0006695~cholesterol biosynthetic process	3	0.0196799	0.018744	CYB5R3, INSIG2, CFTR	94	38	16792	14.103	1	1	1
GOTERM_MF_DIRECT	GO:0003824~catalytic activity	5	0.0327998	0.0201876	ACSL6, LANCL3, ACSBG2, SYN2, SULF2	94	188	16881	4.7762	0.989624	1	1
GOTERM_BP_DIRECT	GO:0048015~phosphatidylinositol-mediated signaling	4	0.0262398	0.0210565	IRS1, KIT, GAB2, FGFR1	94	106	16792	6.74107	1	1	1
KEGG_PATHWAY	hsa05200:Pathways in cancer	8	0.0524797	0.0224278	GNGT1, KIT, PLCG2, GNAS, RAC3, ITGA6, CTNNA2, FGFR1	51	393	6879	2.7457	0.967455	0.732368	0.732368
GOTERM_BP_DIRECT	GO:0060348~bone development	3	0.0196799	0.0226319	VKORC1, GNAS, SULF2	94	42	16792	12.7599	1	1	1
GOTERM_BP_DIRECT	GO:0035556~intracellular signal transduction	7	0.0459197	0.0244455	ITSN1, KIT, PLCG2, RAC3, ADRA1B, DCLK1, SH2B2	94	403	16792	3.1029	1	1	1
KEGG_PATHWAY	hsa04512:ECM-receptor interaction	4	0.0262398	0.0249863	VWF, ITGB3, SDC1, ITGA6	51	87	6879	6.20149	0.978091	0.732368	0.732368
GOTERM_BP_DIRECT	GO:0043065~positive regulation of apoptotic process	6	0.0393597	0.0255864	BNIP3L, BIN1, ALDH1A2, ITSN1, ITGA6, PNMA2	94	300	16792	3.57277	1	1	1
GOTERM_MF_DIRECT	GO:0038132~neuregulin binding	2	0.0131199	0.0272471	ITGB3, ITGA6	94	5	16881	71.834	0.997946	1	1
GOTERM_BP_DIRECT	GO:0050900~leukocyte migration	4	0.0262398	0.0302641	ITGB3, PROS1, ITGA6, APOB	94	122	16792	5.85699	1	1	1
GOTERM_CC_DIRECT	GO:0005828~kinetochore microtubule	2	0.0131199	0.0308768	KNTC1, CLASP1	96	6	18224	63.2778	0.998282	0.895428	0.886606
GOTERM_BP_DIRECT	GO:0007044~cell-substrate junction assembly	2	0.0131199	0.0327782	ITGB3, ITGA6	94	6	16792	59.5461	1	1	1
GOTERM_BP_DIRECT	GO:0002860~positive regulation of natural killer cell mediated cytotoxicity directed against tumor cell target	2	0.0131199	0.0381369	NCR3, IL12B	94	7	16792	51.0395	1	1	1
KEGG_PATHWAY	hsa04020:Calcium signaling pathway	5	0.0327998	0.0403548	PDE1A, PLCG2, GNAS, ADRA1B, PHKA2	51	179	6879	3.76766	0.998011	0.732368	0.732368
GOTERM_MF_DIRECT	GO:0102391~decanoate--CoA ligase activity	2	0.0131199	0.0432415	ACSL6, ACSBG2	94	8	16881	44.8963	0.99995	1	1
GOTERM_MF_DIRECT	GO:0046934~phosphatidylinositol-4,5-bisphosphate 3-kinase activity	3	0.0196799	0.0458686	IRS1, KIT, FGFR1	94	62	16881	8.6896	0.999973	1	1
GOTERM_BP_DIRECT	GO:0007096~regulation of exit from mitosis	2	0.0131199	0.0487664	NPM2, KNTC1	94	9	16792	39.6974	1	1	1
GOTERM_BP_DIRECT	GO:0010863~positive regulation of phospholipase C activity	2	0.0131199	0.0487664	KIT, FGFR1	94	9	16792	39.6974	1	1	1
GOTERM_CC_DIRECT	GO:0030027~lamellipodium	4	0.0262398	0.0512061	ABLIM3, ITSN1, RAC3, CTNNA2	96	160	18224	4.74583	0.999977	1	0.99505
GOTERM_MF_DIRECT	GO:0005068~transmembrane receptor protein tyrosine kinase adaptor activity	2	0.0131199	0.0537596	IRS1, GAB2	94	10	16881	35.917	0.999996	1	1
KEGG_PATHWAY	hsa05110:Vibrio cholerae infection	3	0.0196799	0.0545329	PLCG2, GNAS, CFTR	51	52	6879	7.78167	0.99979	0.732368	0.732368
KEGG_PATHWAY	hsa05205:Proteoglycans in cancer	5	0.0327998	0.0565552	ITGB3, PLCG2, IL12B, SDC1, FGFR1	51	200	6879	3.37206	0.999848	0.732368	0.732368
KEGG_PATHWAY	hsa04650:Natural killer cell mediated cytotoxicity	4	0.0262398	0.0584113	NCR3, PLCG2, RAC3, KLRD1	51	122	6879	4.42237	0.999887	0.732368	0.732368
GOTERM_BP_DIRECT	GO:0017187~peptidyl-glutamic acid carboxylation	2	0.0131199	0.0592797	VKORC1, PROS1	94	11	16792	32.4797	1	1	1
KEGG_PATHWAY	hsa04152:AMPK signaling pathway	4	0.0262398	0.0595742	PPP2CB, IRS1, CFTR, RAB8A	51	123	6879	4.38642	0.999906	0.732368	0.732368
GOTERM_CC_DIRECT	GO:0031224~intrinsic component of membrane	2	0.0131199	0.06081	BNIP3L, GNAS	96	12	18224	31.6389	0.999997	1	0.99505
GOTERM_MF_DIRECT	GO:0005525~GTP binding	6	0.0393597	0.0609711	RASD2, GNAZ, GNAS, RAB39A, RAC3, RAB8A	94	384	16881	2.80602	0.999999	1	1
GOTERM_BP_DIRECT	GO:0009791~post-embryonic development	3	0.0196799	0.0619067	HELT, ETNK2, APOB	94	73	16792	7.3413	1	1	1
GOTERM_BP_DIRECT	GO:0030334~regulation of cell migration	3	0.0196799	0.0634033	DOCK10, ITGB3, PLXNA3	94	74	16792	7.24209	1	1	1
GOTERM_MF_DIRECT	GO:0031994~insulin-like growth factor I binding	2	0.0131199	0.0641633	ITGB3, ITGA6	94	12	16881	29.9309	1	1	1
GOTERM_MF_DIRECT	GO:0004065~arylsulfatase activity	2	0.0131199	0.0641633	ARSE, SULF2	94	12	16881	29.9309	1	1	1
GOTERM_BP_DIRECT	GO:0032693~negative regulation of interleukin-10 production	2	0.0131199	0.0644932	IL12B, IDO1	94	12	16792	29.773	1	1	1
KEGG_PATHWAY	hsa04015:Rap1 signaling pathway	5	0.0327998	0.0653461	ITGB3, KIT, GNAS, RAC3, FGFR1	51	210	6879	3.21148	0.999963	0.732368	0.732368
GOTERM_BP_DIRECT	GO:0008152~metabolic process	4	0.0262398	0.0665317	ACSL6, ACSBG2, ARSE, SULF2	94	168	16792	4.25329	1	1	1
KEGG_PATHWAY	hsa04611:Platelet activation	4	0.0262398	0.0680193	VWF, ITGB3, PLCG2, GNAS	51	130	6879	4.15023	0.999976	0.732368	0.732368
GOTERM_MF_DIRECT	GO:0004467~long-chain fatty acid-CoA ligase activity	2	0.0131199	0.0693226	ACSL6, ACSBG2	94	13	16881	27.6285	1	1	1
GOTERM_BP_DIRECT	G
