# Supplementary material for: Improved cancer biomarkers identification using network-constrained infinite latent feature selection
Source: PLoS One. 2021 Feb 11;16(2):e0246668. doi: 10.1371/journal.pone.0246668 (PMC7877636; doi:10.1371/journal.pone.0246668)
Supplement: S7 Table — (XLSX) [file pone.0246668.s008.xlsx]

## Sheet: LASSO
Category	Term	Count	%	PValue	Genes	List Total	Pop Hits	Pop Total	Fold Enrichment	Bonferroni	Benjamini	FDR
GOTERM_CC_DIRECT	GO:0016323~basolateral plasma membrane	7	0.0475221	0.000358736	KCNJ10, MEGF10, CLDN8, CA9, RHCG, CFTR, PROM2	96	180	18224	7.38241	0.0554525	0.0570391	0.0566803
GOTERM_MF_DIRECT	GO:0008201~heparin binding	6	0.0407332	0.00200156	F11, APOB, HRG, KNG1, SERPINA5, VEGFA	95	160	16881	6.66355	0.375522	0.470367	0.470367
GOTERM_BP_DIRECT	GO:0001666~response to hypoxia	6	0.0407332	0.00243308	HSD11B2, EGLN3, CA9, ANGPTL4, NOL3, VEGFA	92	172	16792	6.36704	0.848616	1	1
GOTERM_CC_DIRECT	GO:0031528~microvillus membrane	3	0.0203666	0.00434009	ITGB3, CA9, PROM2	96	19	18224	29.9737	0.499214	0.345037	0.342867
GOTERM_MF_DIRECT	GO:0050839~cell adhesion molecule binding	4	0.0271555	0.00498735	NLGN3, NCR3, CADM4, ITGB3	95	62	16881	11.4642	0.691169	0.586014	0.586014
GOTERM_CC_DIRECT	GO:0070062~extracellular exosome	25	0.169722	0.00854664	SUCNR1, ITGB3, DMKN, HS6ST2, KNG1, SERPINA5, C4B, HIST1H3A, RAB25, CHL1, PLCG2, ENPP3, APOB, HAVCR2, ATP6V1C2, PROM2, GGT6, CADM4, ACTN3, SPHKAP, F11, RHCG, HRG, ACPP, CFTR	96	2811	18224	1.68831	0.744557	0.348881	0.346687
GOTERM_CC_DIRECT	GO:0005576~extracellular region	17	0.115411	0.00877688	F11, OVCH2, PLA2G3, DMKN, LYPD6, KNG1, SERPINA5, VEGFA, APLN, C4B, HIST1H3A, PSG5, PRRG2, ANGPTL4, HRG, APOB, FAM19A4	96	1610	18224	2.00445	0.753818	0.348881	0.346687
KEGG_PATHWAY	hsa04610:Complement and coagulation cascades	4	0.0271555	0.00953674	C4B, F11, KNG1, SERPINA5	45	69	6879	8.86184	0.692306	0.579129	0.579129
GOTERM_MF_DIRECT	GO:0004435~phosphatidylinositol phospholipase C activity	3	0.0203666	0.00983603	CASR, PLCZ1, PLCG2	95	27	16881	19.7439	0.902012	0.770489	0.770489
GOTERM_BP_DIRECT	GO:0061418~regulation of transcription from RNA polymerase II promoter in response to hypoxia	3	0.0203666	0.010019	EGLN3, CA9, VEGFA	92	28	16792	19.5559	0.999592	1	1
KEGG_PATHWAY	hsa00562:Inositol phosphate metabolism	4	0.0271555	0.0103117	PLCZ1, INPP5J, PLCG2, PIK3C2G	45	71	6879	8.61221	0.720548	0.579129	0.579129
GOTERM_BP_DIRECT	GO:0007565~female pregnancy	4	0.0271555	0.0125018	CRHBP, HSD11B2, PSG5, TFCP2L1	92	89	16792	8.20322	0.999942	1	1
KEGG_PATHWAY	hsa04014:Ras signaling pathway	6	0.0407332	0.0140112	PLA2G4F, PLCG2, PLA2G3, PAK6, GNG13, VEGFA	45	226	6879	4.05841	0.823699	0.579129	0.579129
GOTERM_CC_DIRECT	GO:0005886~plasma membrane	32	0.217244	0.0159052	SUCNR1, ITGB3, CLCNKB, PLA2G3, PIK3C2G, ADRA1B, KNG1, C4B, RASD2, IL1RL1, CHL1, PLCG2, INPP5J, CA9, APOB, KCNJ1, CASR, KCNJ10, COL23A1, F11, ACSL6, ANO7, GRHL2, GNG13, NCR3, CLDN8, LANCL3, CLDN16, RHCG, HRG, ACPP, CFTR	96	4121	18224	1.47408	0.92186	0.505786	0.502605
GOTERM_BP_DIRECT	GO:0007588~excretion	3	0.0203666	0.0171056	CLCNKB, CLDN16, KCNJ1	92	37	16792	14.7991	0.999998	1	1
GOTERM_BP_DIRECT	GO:0002576~platelet degranulation	4	0.0271555	0.0184458	ITGB3, HRG, KNG1, VEGFA	92	103	16792	7.08822	0.999999	1	1
GOTERM_BP_DIRECT	GO:0006898~receptor-mediated endocytosis	5	0.0339443	0.0184637	NLGN3, MEGF10, TMPRSS4, ENPP3, APOB	92	186	16792	4.9065	0.999999	1	1
GOTERM_BP_DIRECT	GO:0002826~negative regulation of T-helper 1 type immune response	2	0.0135777	0.0215033	IL1RL1, HAVCR2	92	4	16792	91.2609	1	1	1
GOTERM_BP_DIRECT	GO:0035338~long-chain fatty-acyl-CoA biosynthetic process	3	0.0203666	0.0217318	ACSL6, ACOT12, ACSBG2	92	42	16792	13.0373	1	1	1
GOTERM_MF_DIRECT	GO:0042802~identical protein binding	10	0.0678887	0.0235635	BNIP3L, RALYL, S100A2, CLDN8, ITGB3, ANGPTL4, CLDN16, NOL3, ACPP, VEGFA	95	749	16881	2.37243	0.996316	0.804401	0.804401
KEGG_PATHWAY	hsa04070:Phosphatidylinositol signaling system	4	0.0271555	0.0243612	PLCZ1, INPP5J, PLCG2, PIK3C2G	45	98	6879	6.23946	0.951854	0.664468	0.664468
KEGG_PATHWAY	hsa04020:Calcium signaling pathway	5	0.0339443	0.0267931	PLCZ1, PDE1A, TNNC1, PLCG2, ADRA1B	45	179	6879	4.27002	0.964581	0.664468	0.664468
GOTERM_BP_DIRECT	GO:0043647~inositol phosphate metabolic process	3	0.0203666	0.026814	PLCZ1, INPP5J, PLCG2	92	47	16792	11.6503	1	1	1
GOTERM_MF_DIRECT	GO:0015272~ATP-activated inward rectifier potassium channel activity	2	0.0135777	0.0275368	KCNJ10, KCNJ1	95	5	16881	71.0779	0.998587	0.804401	0.804401
GOTERM_BP_DIRECT	GO:0010951~negative regulation of endopeptidase activity	4	0.0271555	0.0280307	C4B, HRG, KNG1, SERPINA5	92	121	16792	6.03378	1	1	1
GOTERM_MF_DIRECT	GO:0005044~scavenger receptor activity	3	0.0203666	0.0293163	MEGF10, TMPRSS4, ENPP3	95	48	16881	11.1059	0.999081	0.804401	0.804401
GOTERM_CC_DIRECT	GO:0005887~integral component of plasma membrane	14	0.0950441	0.0317958	NLGN3, CASR, CADM4, KCNJ10, ITGB3, CLCNKB, SLC16A11, ADRA1B, DCLK1, NCR3, PRRG2, ENPP3, RHCG, PROM2	96	1415	18224	1.87821	0.994128	0.758514	0.753744
GOTERM_BP_DIRECT	GO:0055075~potassium ion homeostasis	2	0.0135777	0.0320828	TFAP2B, KCNJ10	92	6	16792	60.8406	1	1	1
GOTERM_MF_DIRECT	GO:0043184~vascular endothelial growth factor receptor 2 binding	2	0.0135777	0.0329535	ITGB3, VEGFA	95	6	16881	59.2316	0.99962	0.804401	0.804401
GOTERM_MF_DIRECT	GO:0004872~receptor activity	5	0.0339443	0.0330467	NLGN3, NCR3, CADM4, PAQR4, ITGB3	95	217	16881	4.09435	0.999628	0.804401	0.804401
GOTERM_CC_DIRECT	GO:0031093~platelet alpha granule lumen	3	0.0203666	0.0333937	HRG, KNG1, VEGFA	96	55	18224	10.3545	0.995485	0.758514	0.753744
KEGG_PATHWAY	hsa04670:Leukocyte transendothelial migration	4	0.0271555	0.0367049	ACTN3, CLDN8, PLCG2, CLDN16	45	115	6879	5.3171	0.989945	0.758569	0.758569
GOTERM_BP_DIRECT	GO:0014883~transition between fast and slow fiber	2	0.0135777	0.0373301	ACTN3, TNNC1	92	7	16792	52.1491	1	1	1
GOTERM_BP_DIRECT	GO:0006661~phosphatidylinositol biosynthetic process	3	0.0203666	0.0394678	INPP5J, PLCG2, PIK3C2G	92	58	16792	9.44078	1	1	1
GOTERM_BP_DIRECT	GO:0010837~regulation of keratinocyte proliferation	2	0.0135777	0.0425492	EPB41L4B, OVOL2	92	8	16792	45.6304	1	1	1
GOTERM_BP_DIRECT	GO:0045617~negative regulation of keratinocyte differentiation	2	0.0135777	0.0425492	GRHL2, OVOL2	92	8	16792	45.6304	1	1	1
GOTERM_BP_DIRECT	GO:1903214~regulation of protein targeting to mitochondrion	2	0.0135777	0.0425492	BNIP3L, CDKN2A	92	8	16792	45.6304	1	1	1
KEGG_PATHWAY	hsa05110:Vibrio cholerae infection	3	0.0203666	0.0433293	PLCG2, CFTR, ATP6V1C2	45	52	6879	8.81923	0.995697	0.767548	0.767548
GOTERM_MF_DIRECT	GO:0102391~decanoate--CoA ligase activity	2	0.0135777	0.0436974	ACSL6, ACSBG2	95	8	16881	44.4237	0.999972	0.804401	0.804401
GOTERM_CC_DIRECT	GO:0072562~blood microparticle	4	0.0271555	0.0451625	C4B, ANGPTL4, HRG, KNG1	96	152	18224	4.99561	0.999356	0.830742	0.825517
GOTERM_CC_DIRECT	GO:0005615~extracellular space	13	0.0882553	0.0470231	NLGN3, F11, PLA2G3, KNG1, SERPINA5, VEGFA, APLN, C4B, CRHBP, FRMD7, ANGPTL4, APOB, ACPP	96	1347	18224	1.8321	0.999528	0.830742	0.825517
GOTERM_MF_DIRECT	GO:0005102~receptor binding	6	0.0407332	0.0472464	BLK, NCR3, CADM4, HRG, KNG1, APLN	95	353	16881	3.02031	0.999989	0.804401	0.804401
GOTERM_MF_DIRECT	GO:0031681~G-protein beta-subunit binding	2	0.0135777	0.049025	RASD2, GNG13	95	9	16881	39.4877	0.999993	0.804401	0.804401
GOTERM_MF_DIRECT	GO:0047498~calcium-dependent phospholipase A2 activity	2	0.0135777	0.049025	PLA2G4F, PLA2G3	95	9	16881	39.4877	0.999993	0.804401	0.804401
GOTERM_MF_DIRECT	GO:0001849~complement component C1q binding	2	0.0135777	0.049025	C4B, MEGF10	95	9	16881	39.4877	0.999993	0.804401	0.804401
GOTERM_MF_DIRECT	GO:0042803~protein homodimerization activity	9	0.0610998	0.0505687	BNIP3L, TFAP2B, NCR3, CADM4, ACTN3, HELT, TNNC1, ACSL6, VEGFA	95	730	16881	2.19076	0.999995	0.804401	0.804401
GOTERM_MF_DIRECT	GO:0046983~protein dimerization activity	4	0.0271555	0.0513447	MESP1, TFAP2B, ANO7, ATP6V1C2	95	150	16881	4.73853	0.999996	0.804401	0.804401
KEGG_PATHWAY	hsa04370:VEGF signaling pathway	3	0.0203666	0.0576905	PLA2G4F, PLCG2, VEGFA	45	61	6879	7.51803	0.99933	0.827714	0.827714
GOTERM_BP_DIRECT	GO:0033235~positive regulation of protein sumoylation	2	0.0135777	0.0580393	RASD2, CDKN2A	92	11	16792	33.1858	1	1	1
GOTERM_BP_DIRECT	GO:0043032~positive regulation of macrophage activation	2	0.0135777	0.0631473	IL1RL1, HAVCR2	92	12	16792	30.4203	1	1	1
KEGG_PATHWAY	hsa05211:Renal cell carcinoma	3	0.0203666	0.0662903	EGLN3, PAK6, VEGFA	45	66	6879	6.94848	0.999783	0.827714	0.827714
KEGG_PATHWAY	hsa03320:PPAR signaling pathway	3	0.0203666	0.0680593	ACSL6, ANGPTL4, ACSBG2	45	67	6879	6.84478	0.999828	0.827714	0.827714
GOTERM_BP_DIRECT	GO:0001963~synaptic transmission, dopaminergic	2	0.0135777	0.068228	RASD2, CRHBP	92	13	16792	28.0803	1	1	1
GOTERM_MF_DIRECT	GO:0004467~long-chain fatty acid-CoA ligase activity	2	0.0135777	0.0700433	ACSL6, ACSBG2	95	13	16881	27.3377	1	0.968246	0.968246
GOTERM_MF_DIRECT	GO:0004629~phospholipase C activity	2	0.0135777	0.0700433	PLCZ1, PLCG2	95	13	16881	27.3377	1	0.968246	0.968246
GOTERM_BP_DIRECT	GO:0003382~epithelial cell morphogenesis	2	0.0135777	0.0732814	RAB25, GRHL2	92	14	16792	26.0745	1	1	1
GOTERM_BP_DIRECT	GO:0009395~phospholipid catabolic process	2	0.0135777	0.0732814	PLA2G4F, PLCG2	92	14	16792	26.0745	1	1	1
GOTERM_BP_DIRECT	GO:0016042~lipid catabolic process	3	0.0203666	0.0776802	PLCZ1, PLCG2, PLA2G3	92	85	16792	6.44194	1	1	1
GOTERM_BP_DIRECT	GO:0007596~blood coagulation	4	0.0271555	0.078255	HIST1H3A, ITGB3, F11, SERPINA5	92	184	16792	3.96786	1	1	1
GOTERM_BP_DIRECT	GO:2000310~regulation of N-methyl-D-aspartate selective glutamate receptor activity	2	0.0135777	0.0783077	NLGN3, CRHBP	92	15	16792	24.3362	1	1	1
KEGG_PATHWAY	hsa04971:Gastric acid secretion	3	0.0203666	0.0789947	KCNJ10, KCNJ1, CFTR	45	73	6879	6.28219	0.99996	0.827714	0.827714
KEGG_PATHWAY	hsa00061:Fatty acid biosynthesis	2	0.0135777	0.0801013	ACSL6, ACSBG2	45	13	6879	23.5179	0.999965	0.827714	0.827714
GOTERM_BP_DIRECT	GO:0043065~positive regulation of apoptotic process	5	0.0339443	0.0801237	BNIP3L, CDKN2A, PNMA2, HRG, KNG1	92	300	16792	3.04203	1	1	1
GOTERM_MF_DIRECT	GO:0047617~acyl-CoA hydrolase activity	2	0.0135777	0.0803794	ACOT12, ACSBG2	95	15	16881	23.6926	1	0.994167	0.994167
GOTERM_MF_DIRECT	GO:0005161~platelet-derived growth factor receptor binding	2	0.0135777	0.0803794	ITGB3, VEGFA	95	15	16881	23.6926	1	0.994167	0.994167
GOTERM_BP_DIRECT	GO:0030301~cholesterol transport	2	0.0135777	0.0833071	APOB, CFTR	92	16	16792	22.8152	1	1	1
GOTERM_BP_DIRECT	GO:0030949~positive regulation of vascular endothelial growth factor receptor signaling pathway	2	0.0135777	0.0833071	ITGB3, VEGFA	92	16	16792	22.8152	1	1	1
GOTERM_CC_DIRECT	GO:0031143~pseudopodium	2	0.0135777	0.0850541	RAB25, ACTN3	96	17	18224	22.3333	0.999999	1	1
GOTERM_BP_DIRECT	GO:1902476~chloride transmembrane transport	3	0.0203666	0.0905788	CLCNKB, ANO7, CFTR	92	93	16792	5.8878	1	1	1
GOTERM_BP_DIRECT	GO:0007597~blood coagulation, intrinsic pathway	2	0.0135777	0.0932254	F11, KNG1	92	18	16792	20.2802	1	1	1
GOTERM_BP_DIRECT	GO:0036148~phosphatidylglycerol acyl-chain remodeling	2	0.0135777	0.0932254	PLA2G4F, PLA2G3	92	18	16792	20.2802	1	1	1

## Sheet: MRMR
Category	Term	Count	%	PValue	Genes	List Total	Pop Hits	Pop Total	Fold Enrichment	Bonferroni	Benjamini	FDR
GOTERM_MF_DIRECT	GO:0016758~transferase activity, transferring hexosyl groups	4	0.0304437	0.000536081	ALG8, ALG3, PIGM, UGT2B7	91	30	16881	24.7341	0.119341	0.127051	0.127051
KEGG_PATHWAY	hsa04726:Serotonergic synapse	6	0.0456656	0.000730162	GNAO1, CYP2C9, CYP2C8, PLA2G4C, KCNN2, HRAS	46	111	6879	8.08343	0.0925774	0.0978417	0.0978417
GOTERM_BP_DIRECT	GO:0097502~mannosylation	3	0.0228328	0.00193172	ALG8, ALG3, ALG1	94	12	16792	44.6596	0.727297	1	1
GOTERM_BP_DIRECT	GO:0006488~dolichol-linked oligosaccharide biosynthetic process	3	0.0228328	0.00304015	ALG8, ALG3, ALG1	94	15	16792	35.7277	0.870761	1	1
KEGG_PATHWAY	hsa01100:Metabolic pathways	17	0.129386	0.00319505	ALG8, PLA2G4C, ALG3, SDHC, ALG1, UQCRHL, NME1, GSTZ1, NDST2, CYP2C9, CYP2C8, RRM2B, UROC1, NAT2, PIGM, FBP1, UGT2B7	46	1219	6879	2.08551	0.346637	0.214068	0.214068
GOTERM_CC_DIRECT	GO:0005789~endoplasmic reticulum membrane	12	0.0913312	0.0047801	CYP39A1, CYP2C9, CYP2C8, ALG8, MOGAT2, PLA2G4C, ALG3, PIGM, CD1D, ALG1, ERGIC3, UGT2B7	95	862	18224	2.67051	0.512631	0.717015	0.717015
GOTERM_CC_DIRECT	GO:0031090~organelle membrane	4	0.0304437	0.0103072	CYP39A1, CYP2C9, CYP2C8, UGT2B7	95	87	18224	8.81984	0.788621	0.77304	0.77304
GOTERM_BP_DIRECT	GO:0008016~regulation of heart contraction	3	0.0228328	0.0127121	GNAO1, THRA, FXYD1	94	31	16792	17.2876	0.999815	1	1
KEGG_PATHWAY	hsa05204:Chemical carcinogenesis	4	0.0304437	0.0151371	CYP2C9, CYP2C8, NAT2, UGT2B7	46	80	6879	7.47717	0.868484	0.508786	0.508786
KEGG_PATHWAY	hsa00591:Linoleic acid metabolism	3	0.0228328	0.0151876	CYP2C9, CYP2C8, PLA2G4C	46	29	6879	15.47	0.869379	0.508786	0.508786
GOTERM_BP_DIRECT	GO:0000165~MAPK cascade	6	0.0456656	0.0152104	PSMC3, PSMD4, UBC, HRAS, MEF2D, MEN1	94	262	16792	4.09095	0.999966	1	1
GOTERM_MF_DIRECT	GO:0000033~alpha-1,3-mannosyltransferase activity	2	0.0152219	0.0159101	ALG8, ALG3	91	3	16881	123.67	0.977652	1	1
GOTERM_BP_DIRECT	GO:0002223~stimulatory C-type lectin receptor signaling pathway	4	0.0304437	0.0205411	PSMC3, PSMD4, UBC, HRAS	94	105	16792	6.80527	0.999999	1	1
GOTERM_MF_DIRECT	GO:0034875~caffeine oxidase activity	2	0.0152219	0.0211577	CYP2C9, CYP2C8	91	4	16881	92.7527	0.993706	1	1
GOTERM_BP_DIRECT	GO:0008202~steroid metabolic process	3	0.0228328	0.0236516	CYP2C9, CYP2C8, UGT2B7	94	43	16792	12.4631	1	1	1
GOTERM_MF_DIRECT	GO:0020037~heme binding	4	0.0304437	0.0368454	CYP39A1, CYP2C9, CYP2C8, SDHC	91	137	16881	5.41622	0.999863	1	1
GOTERM_MF_DIRECT	GO:0016705~oxidoreductase activity, acting on paired donors, with incorporation or reduction of molecular oxygen	3	0.0228328	0.0371214	CYP39A1, CYP2C9, CYP2C8	91	57	16881	9.76345	0.999872	1	1
GOTERM_BP_DIRECT	GO:0048842~positive regulation of axon extension involved in axon guidance	2	0.0152219	0.0381369	CXCL12, MEGF8	94	7	16792	51.0395	1	1	1
GOTERM_MF_DIRECT	GO:0004497~monooxygenase activity	3	0.0228328	0.0383165	CYP39A1, CYP2C9, CYP2C8	91	58	16881	9.59511	0.999905	1	1
KEGG_PATHWAY	hsa00510:N-Glycan biosynthesis	3	0.0228328	0.0405187	ALG8, ALG3, ALG1	46	49	6879	9.15572	0.995918	1	1
GOTERM_BP_DIRECT	GO:0055114~oxidation-reduction process	8	0.0608874	0.0459327	CYP39A1, CYP2C9, CYP2C8, RRM2B, SDHC, HSD17B13, DUS1L, ALKBH6	94	592	16792	2.41403	1	1	1
GOTERM_MF_DIRECT	GO:0042802~identical protein binding	9	0.0684984	0.0462617	PSMC3, PUF60, PSMD4, TMEM79, MKRN3, ZNF3, FBP1, PBLD, NME1	91	749	16881	2.22904	0.999987	1	1
GOTERM_BP_DIRECT	GO:0097267~omega-hydroxylase P450 pathway	2	0.0152219	0.0487664	CYP2C9, CYP2C8	94	9	16792	39.6974	1	1	1
GOTERM_BP_DIRECT	GO:0003143~embryonic heart tube morphogenesis	2	0.0152219	0.0487664	MESP1, MEGF8	94	9	16792	39.6974	1	1	1
GOTERM_BP_DIRECT	GO:0050852~T cell receptor signaling pathway	4	0.0304437	0.0490333	PSMC3, PSMD4, UBC, HRAS	94	148	16792	4.82806	1	1	1
GOTERM_BP_DIRECT	GO:0038061~NIK/NF-kappaB signaling	3	0.0228328	0.0517883	PSMC3, PSMD4, UBC	94	66	16792	8.11992	1	1	1
GOTERM_MF_DIRECT	GO:0005525~GTP binding	6	0.0456656	0.0544066	GNAO1, RASL12, AGAP3, HRAS, GSPT2, NME1	91	384	16881	2.89852	0.999998	1	1
GOTERM_BP_DIRECT	GO:0035690~cellular response to drug	3	0.0228328	0.0560462	FBP1, PPM1F, NME1	94	69	16792	7.76688	1	1	1
KEGG_PATHWAY	hsa04730:Long-term depression	3	0.0228328	0.0583062	GNAO1, PLA2G4C, HRAS	46	60	6879	7.47717	0.999661	1	1
GOTERM_BP_DIRECT	GO:0051436~negative regulation of ubiquitin-protein ligase activity involved in mitotic cell cycle	3	0.0228328	0.0589509	PSMC3, PSMD4, UBC	94	71	16792	7.5481	1	1	1
GOTERM_BP_DIRECT	GO:0014075~response to amine	2	0.0152219	0.0592797	RRM2B, NME1	94	11	16792	32.4797	1	1	1
KEGG_PATHWAY	hsa00590:Arachidonic acid metabolism	3	0.0228328	0.0600377	CYP2C9, CYP2C8, PLA2G4C	46	61	6879	7.3546	0.999735	1	1
GOTERM_CC_DIRECT	GO:0008540~proteasome regulatory particle, base subcomplex	2	0.0152219	0.0601879	PSMC3, PSMD4	95	12	18224	31.9719	0.99991	1	1
GOTERM_BP_DIRECT	GO:0070989~oxidative demethylation	2	0.0152219	0.0644932	CYP2C9, CYP2C8	94	12	16792	29.773	1	1	1
GOTERM_BP_DIRECT	GO:0042738~exogenous drug catabolic process	2	0.0152219	0.0644932	CYP2C9, CYP2C8	94	12	16792	29.773	1	1	1
KEGG_PATHWAY	hsa00830:Retinol metabolism	3	0.0228328	0.0653376	CYP2C9, CYP2C8, UGT2B7	46	64	6879	7.00985	0.999875	1	1
GOTERM_BP_DIRECT	GO:0051437~positive regulation of ubiquitin-protein ligase activity involved in regulation of mitotic cell cycle transition	3	0.0228328	0.0664331	PSMC3, PSMD4, UBC	94	76	16792	7.05151	1	1	1
GOTERM_MF_DIRECT	GO:0016407~acetyltransferase activity	2	0.0152219	0.0671575	MOGAT2, NAT2	91	13	16881	28.5393	1	1	1
GOTERM_MF_DIRECT	GO:0015179~L-amino acid transmembrane transporter activity	2	0.0152219	0.0671575	NAT2, SLC38A7	91	13	16881	28.5393	1	1	1
GOTERM_BP_DIRECT	GO:0006805~xenobiotic metabolic process	3	0.0228328	0.0695105	CYP2C9, CYP2C8, NAT2	94	78	16792	6.8707	1	1	1
GOTERM_BP_DIRECT	GO:0016045~detection of bacterium	2	0.0152219	0.069678	PGLYRP2, CD1D	94	13	16792	27.4828	1	1	1
GOTERM_BP_DIRECT	GO:0007512~adult heart development	2	0.0152219	0.069678	MEF2D, ADRA1A	94	13	16792	27.4828	1	1	1
GOTERM_BP_DIRECT	GO:0031145~anaphase-promoting complex-dependent catabolic process	3	0.0228328	0.0710666	PSMC3, PSMD4, UBC	94	79	16792	6.78373	1	1	1
KEGG_PATHWAY	hsa00982:Drug metabolism - cytochrome P450	3	0.0228328	0.0726392	CYP2C9, CYP2C8, UGT2B7	46	68	6879	6.59751	0.999956	1	1
GOTERM_BP_DIRECT	GO:0038095~Fc-epsilon receptor signaling pathway	4	0.0304437	0.0762148	PSMC3, PSMD4, UBC, HRAS	94	178	16792	4.01434	1	1	1
GOTERM_MF_DIRECT	GO:0008392~arachidonic acid epoxygenase activity	2	0.0152219	0.0770857	CYP2C9, CYP2C8	91	15	16881	24.7341	1	1	1
GOTERM_CC_DIRECT	GO:0000790~nuclear chromatin	4	0.0304437	0.0780132	KAT2A, SOX18, H2AFV, MEN1	95	193	18224	3.97578	0.999995	1	1
GOTERM_CC_DIRECT	GO:0022624~proteasome accessory complex	2	0.0152219	0.0841954	PSMC3, PSMD4	95	17	18224	22.5684	0.999998	1	1
GOTERM_BP_DIRECT	GO:0060071~Wnt signaling pathway, planar cell polarity pathway	3	0.0228328	0.0922698	PSMC3, PSMD4, UBC	94	92	16792	5.82516	1	1	1
GOTERM_BP_DIRECT	GO:0019373~epoxygenase P450 pathway	2	0.0152219	0.095179	CYP2C9, CYP2C8	94	18	16792	19.8487	1	1	1

## Sheet: ILFS
Category	Term	Count	%	PValue	Genes	List Total	Pop Hits	Pop Total	Fold Enrichment	Bonferroni	Benjamini	FDR
GOTERM_BP_DIRECT	GO:0045055~regulated exocytosis	3	0.0192839	0.00272738	CRHBP, CDK5, TMEM79	89	15	16792	37.7348	0.760954	1	1
GOTERM_BP_DIRECT	GO:0000398~mRNA splicing, via spliceosome	6	0.0385678	0.00622234	SF3B4, SART1, CPSF3, PRPF31, DDX41, SUGP1	89	222	16792	5.0993	0.96202	1	1
GOTERM_BP_DIRECT	GO:0000338~protein deneddylation	2	0.0128559	0.0208	COPS6, COPS5	89	4	16792	94.3371	0.999984	1	1
GOTERM_BP_DIRECT	GO:0006782~protoporphyrinogen IX biosynthetic process	2	0.0128559	0.0461994	HMBS, PPOX	89	9	16792	41.9276	1	1	1
GOTERM_BP_DIRECT	GO:0010388~cullin deneddylation	2	0.0128559	0.0461994	COPS6, COPS5	89	9	16792	41.9276	1	1	1
GOTERM_BP_DIRECT	GO:0008228~opsonization	2	0.0128559	0.0512006	C4B, FCN2	89	10	16792	37.7348	1	1	1
GOTERM_BP_DIRECT	GO:0015031~protein transport	6	0.0385678	0.0564882	RABIF, GDI1, TMEM115, SCAMP3, ARFGAP1, TIMM50	89	395	16792	2.86594	1	1	1
GOTERM_BP_DIRECT	GO:0001963~synaptic transmission, dopaminergic	2	0.0128559	0.066049	CRHBP, CDK5	89	13	16792	29.0268	1	1	1
GOTERM_BP_DIRECT	GO:0006956~complement activation	3	0.0192839	0.0763191	C4B, FCN2, COLEC10	89	87	16792	6.50601	1	1	1
GOTERM_BP_DIRECT	GO:0006892~post-Golgi vesicle-mediated transport	2	0.0128559	0.0950601	RABIF, SCAMP3	89	19	16792	19.8604	1	1	1

## Sheet: NCILFS
Category	Term	Count	%	PValue	Genes	List Total	Pop Hits	Pop Total	Fold Enrichment	Bonferroni	Benjamini	FDR
GOTERM_BP_DIRECT	GO:0000398~mRNA splicing, via spliceosome	90	0.526008	1.28832e-164	ISY1, DDX46, EIF4A3, HNRNPU, HNRNPR, YBX1, CWC27, PRPF19, USP39, ELAVL1, ELAVL2, CCAR1, EFTUD2, SART1, SNRPD2, SNRNP70, CLP1, SNRPD1, DHX15, DHX16, TXNL4A, CTNNBL1, AQR, NCBP1, NCBP2, BUD31, GTF2F1, CRNKL1, GTF2F2, PRPF6, HNRNPUL1, HNRNPH1, PRPF3, CD2BP2, PPIE, SNRPA1, SNRPE, HNRNPH2, DNAJC8, SNRNP200, RBM22, SNRPB, SF3B4, SF3B2, DHX9, CSTF3, SRSF1, CSTF2, DDX23, POLR2A, FIP1L1, POLR2B, U2AF2, PO…	99	222	16792	68.7633	3.47847e-162	3.47847e-162	2.91161e-162
GOTERM_BP_DIRECT	GO:0010467~gene expression	29	0.169492	6.16815e-52	HNRNPU, HNRNPR, POLR2A, POLR2B, PCBP1, POLR2C, POLR2D, POLR2E, POLR2G, POLR2H, HNRNPA1, POLR2I, POLR2J, POLR2K, POLR2L, HNRNPA0, NCBP1, NCBP2, GTF2F1, GTF2F2, HNRNPL, HNRNPM, HNRNPH1, HNRNPF, HNRNPA2B1, HNRNPD, HNRNPH2, HNRNPC, RBMX	99	48	16792	102.476	1.6654e-49	8.327e-50	6.97001e-50
GOTERM_BP_DIRECT	GO:0008543~fibroblast growth factor receptor signaling pathway	19	0.111046	5.08036e-24	NCBP1, NCBP2, GTF2F1, GTF2F2, HNRNPM, POLR2A, HNRNPH1, POLR2B, HNRNPF, POLR2C, POLR2D, POLR2E, POLR2G, POLR2H, HNRNPA1, POLR2I, POLR2J, POLR2K, POLR2L	99	82	16792	39.3013	1.3717e-21	4.57233e-22	3.82721e-22
GOTERM_BP_DIRECT	GO:0006370~7-methylguanosine mRNA capping	15	0.087668	1.50193e-23	NCBP1, NCBP2, GTF2F1, GTF2F2, POLR2A, POLR2B, POLR2C, POLR2D, POLR2E, POLR2G, POLR2H, POLR2I, POLR2J, POLR2K, POLR2L	99	33	16792	77.0983	4.05521e-21	1.0138e-21	8.4859e-22
GOTERM_BP_DIRECT	GO:0006369~termination of RNA polymerase II transcription	17	0.0993571	1.92934e-22	CPSF7, NCBP1, NCBP2, CSTF3, CPSF3, ALYREF, CSTF2, EIF4A3, SRSF1, NUDT21, FIP1L1, CLP1, U2AF2, CSTF1, RNPS1, SNRPE, SNRPB	99	64	16792	45.0543	5.20921e-20	1.04184e-20	8.7206e-21
GOTERM_BP_DIRECT	GO:0031124~mRNA 3'-end processing	15	0.087668	1.57936e-20	CPSF7, NCBP1, NCBP2, CSTF3, CPSF3, ALYREF, CSTF2, EIF4A3, SRSF1, NUDT21, FIP1L1, CLP1, U2AF2, CSTF1, RNPS1	99	50	16792	50.8848	4.26428e-18	7.10713e-19	5.94893e-19
GOTERM_BP_DIRECT	GO:0050434~positive regulation of viral transcription	13	0.075979	3.69593e-20	GTF2F1, GTF2F2, POLR2A, POLR2B, POLR2C, POLR2D, POLR2E, POLR2G, POLR2H, POLR2I, POLR2J, POLR2K, POLR2L	99	29	16792	76.0348	9.97902e-18	1.42557e-18	1.19326e-18
GOTERM_BP_DIRECT	GO:0008380~RNA splicing	20	0.116891	1.20077e-19	SF3B4, SF3B2, NCBP1, NCBP2, DDX23, EIF4A3, USP39, EFTUD2, PRPF6, SNRPD2, PUF60, SNRNP70, SNRPD1, PRPF3, DHX15, DHX16, SNRPA1, RNPS1, HNRNPC, SNRPB	99	166	16792	20.4357	3.24207e-17	4.05259e-18	3.39216e-18
GOTERM_BP_DIRECT	GO:0006283~transcription-coupled nucleotide-excision repair	16	0.0935126	1.37458e-19	ISY1, AQR, PRPF19, XAB2, POLR2A, POLR2B, POLR2C, POLR2D, POLR2E, PPIE, POLR2G, POLR2H, POLR2I, POLR2J, POLR2K, POLR2L	99	74	16792	36.6738	3.71137e-17	4.12374e-18	3.45173e-18
GOTERM_BP_DIRECT	GO:0042795~snRNA transcription from RNA polymerase II promoter	15	0.087668	2.94282e-18	NCBP1, NCBP2, GTF2F1, GTF2F2, POLR2A, POLR2B, POLR2C, POLR2D, POLR2E, POLR2G, POLR2H, POLR2I, POLR2J, POLR2K, POLR2L	99	70	16792	36.3463	7.94562e-16	7.94562e-17	6.65078e-17
GOTERM_BP_DIRECT	GO:0006368~transcription elongation from RNA polymerase II promoter	15	0.087668	6.37564e-17	NCBP1, NCBP2, GTF2F1, GTF2F2, POLR2A, POLR2B, POLR2C, POLR2D, POLR2E, POLR2G, POLR2H, POLR2I, POLR2J, POLR2K, POLR2L	99	86	16792	29.5842	2.9976e-14	1.56493e-15	1.3099e-15
GOTERM_BP_DIRECT	GO:0006397~mRNA processing	17	0.0993571	6.29445e-15	SF3B4, SF3B2, SRSF1, HNRNPR, USP39, WDR33, HNRNPL, EFTUD2, NUDT21, PUF60, SNRNP70, U2AF2, PRPF3, HNRNPA2B1, DHX15, HNRNPA1, HNRNPA0	99	179	16792	16.1088	1.70863e-12	1.41625e-13	1.18545e-13
GOTERM_BP_DIRECT	GO:0006396~RNA processing	14	0.0818235	1.24389e-14	DHX9, CSTF3, HNRNPU, CRNKL1, U2SURP, CHERP, HNRNPL, HNRNPUL1, SNRPD1, HNRNPH1, HNRNPF, CSTF1, HNRNPD, SUGP1	99	97	16792	24.4807	3.35731e-12	2.58346e-13	2.16245e-13
GOTERM_BP_DIRECT	GO:0031047~gene silencing by RNA	13	0.075979	1.91551e-12	NCBP1, NCBP2, POLR2A, POLR2B, POLR2C, POLR2D, POLR2E, POLR2G, POLR2H, POLR2I, POLR2J, POLR2K, POLR2L	99	111	16792	19.865	5.17176e-10	3.69419e-11	3.09217e-11
GOTERM_BP_DIRECT	GO:0035019~somatic stem cell population maintenance	11	0.0642899	3.93465e-12	POLR2A, POLR2B, POLR2C, POLR2D, POLR2E, POLR2G, POLR2H, POLR2I, POLR2J, POLR2K, POLR2L	99	65	16792	28.7043	1.06235e-09	7.08236e-11	5.9282e-11
GOTERM_BP_DIRECT	GO:0006367~transcription initiation from RNA polymerase II promoter	14	0.0818235	4.52343e-12	GTF2F1, GTF2F2, SNW1, POLR2A, POLR2B, POLR2C, POLR2D, POLR2E, POLR2G, POLR2H, POLR2I, POLR2J, POLR2K, POLR2L	99	152	16792	15.6225	1.22131e-09	7.63328e-11	6.38934e-11
GOTERM_BP_DIRECT	GO:0000245~spliceosomal complex assembly	8	0.0467563	1.11451e-10	PRPF6, SNRPD2, SNRPD1, SNRPE, USP39, TXNL4A, PRPF19, CRNKL1	99	26	16792	52.1896	3.00917e-08	1.7701e-09	1.48164e-09
GOTERM_BP_DIRECT	GO:0048026~positive regulation of mRNA splicing, via spliceosome	7	0.0409117	1.62323e-10	SF3B4, HSPA8, SNW1, SNRNP70, EIF4A3, PRPF19, RBMX	99	15	16792	79.1542	4.38271e-08	2.43484e-09	2.03805e-09
GOTERM_BP_DIRECT	GO:0006378~mRNA polyadenylation	8	0.0467563	1.98713e-10	CPSF4, NUDT21, CLP1, CSTF3, CPSF3, CSTF2, CSTF1, SYMPK	99	28	16792	48.4618	5.36525e-08	2.82382e-09	2.36364e-09
GOTERM_BP_DIRECT	GO:0006379~mRNA cleavage	6	0.0350672	4.68304e-09	CLP1, CSTF3, CPSF3, CSTF2, CSTF1, WDR33	99	12	16792	84.8081	1.26442e-06	6.32211e-08	5.29184e-08
GOTERM_BP_DIRECT	GO:0006406~mRNA export from nucleus	10	0.0584454	6.63496e-09	FIP1L1, NCBP1, NCBP2, U2AF2, CPSF3, ALYREF, SRSF1, HNRNPA2B1, EIF4A3, RNPS1	99	100	16792	16.9616	1.79144e-06	8.53067e-08	7.14049e-08
GOTERM_BP_DIRECT	GO:0006405~RNA export from nucleus	8	0.0467563	2.99564e-08	NCBP1, NCBP2, U2AF2, ALYREF, SRSF1, EIF4A3, RNPS1, HNRNPA1	99	55	16792	24.6714	8.08819e-06	3.67646e-07	3.07734e-07
GOTERM_BP_DIRECT	GO:0006366~transcription from RNA polymerase II promoter	17	0.0993571	4.29064e-08	NCBP1, NCBP2, YBX1, GTF2F1, GTF2F2, POLR2A, POLR2B, POLR2C, POLR2D, POLR2E, POLR2G, POLR2H, POLR2I, RBMX, POLR2J, POLR2K, POLR2L	99	513	16792	5.62081	1.15847e-05	5.03683e-07	4.21602e-07
GOTERM_BP_DIRECT	GO:0000244~spliceosomal tri-snRNP complex assembly	5	0.0292227	5.20898e-07	PRPF6, PRPF3, CD2BP2, PRPF31, PRPF19	99	12	16792	70.6734	0.000140633	5.82876e-06	4.87889e-06
GOTERM_BP_DIRECT	GO:0000387~spliceosomal snRNP assembly	6	0.0350672	5.397e-07	SART1, SNRPD2, SNRPD1, SNRPE, RBM22, SNRPB	99	28	16792	36.3463	0.000145708	5.82876e-06	4.87889e-06
GOTERM_BP_DIRECT	GO:0051170~nuclear import	5	0.0292227	3.13464e-06	SNRPD2, SNRPD1, SNRPE, HNRNPA1, SNRPB	99	18	16792	47.1156	0.000845996	3.2552e-05	2.72473e-05
GOTERM_BP_DIRECT	GO:0098789~pre-mRNA cleavage required for polyadenylation	4	0.0233781	1.05681e-05	CPSF4, NCBP1, NCBP2, CSTF2	99	8	16792	84.8081	0.00284933	0.000105681	8.84589e-05
GOTERM_BP_DIRECT	GO:0000375~RNA splicing, via transesterification reactions	5	0.0292227	1.25586e-05	SF3B4, PRPF6, PRPF3, DDX23, TXNL4A	99	25	16792	33.9232	0.0033851	0.000121101	0.000101366
GOTERM_BP_DIRECT	GO:0045292~mRNA cis splicing, via spliceosome	4	0.0233781	2.24544e-05	SART1, NCBP1, NCBP2, RBM22	99	10	16792	67.8465	0.00604441	0.000209058	0.000174989
GOTERM_BP_DIRECT	GO:0033120~positive regulation of RNA splicing	4	0.0233781	3.07439e-05	POLR2A, U2AF2, SRSF1, RBM22	99	11	16792	61.6786	0.00826663	0.000276695	0.000231604
GOTERM_BP_DIRECT	GO:0008334~histone mRNA metabolic process	4	0.0233781	4.08183e-05	NCBP1, NCBP2, SNRPE, SNRPB	99	12	16792	56.5387	0.0109607	0.000355514	0.000297579
GOTERM_BP_DIRECT	GO:0032481~positive regulation of type I interferon production	5	0.0292227	0.000220884	DHX9, POLR2E, POLR2H, POLR2K, POLR2L	99	51	16792	16.629	0.0579014	0.00186371	0.00156
GOTERM_BP_DIRECT	GO:0048025~negative regulation of mRNA splicing, via spliceosome	4	0.0233781	0.000237527	U2AF2, HNRNPA2B1, RNPS1, RBMX	99	21	16792	32.3078	0.0621262	0.0019434	0.0016267
GOTERM_BP_DIRECT	GO:0070934~CRD-mediated mRNA stabilization	3	0.0175336	0.000333308	DHX9, HNRNPU, YBX1	99	5	16792	101.77	0.0860762	0.00264685	0.00221552
GOTERM_BP_DIRECT	GO:0001649~osteoblast differentiation	6	0.0350672	0.000355934	DHX9, ALYREF, HNRNPU, HNRNPC, SNRNP200, RBMX	99	104	16792	9.78555	0.0916444	0.00274578	0.00229832
GOTERM_BP_DIRECT	GO:0043484~regulation of RNA splicing	4	0.0233781	0.000630855	SNRNP70, HNRNPH1, HNRNPF, PQBP1	99	29	16792	23.3953	0.15666	0.00473141	0.00396037
GOTERM_BP_DIRECT	GO:0006362~transcription elongation from RNA polymerase I promoter	4	0.0233781	0.000697994	POLR2E, POLR2H, POLR2K, POLR2L	99	30	16792	22.6155	0.17182	0.00509347	0.00426342
GOTERM_BP_DIRECT	GO:0006363~termination of RNA polymerase I transcription	4	0.0233781	0.000769521	POLR2E, POLR2H, POLR2K, POLR2L	99	31	16792	21.886	0.187672	0.00546765	0.00457663
GOTERM_BP_DIRECT	GO:0006361~transcription initiation from RNA polymerase I promoter	4	0.0233781	0.000926183	POLR2E, POLR2H, POLR2K, POLR2L	99	33	16792	20.5595	0.221343	0.00625173	0.00523293
GOTERM_BP_DIRECT	GO:0006383~transcription from RNA polymerase III promoter	4	0.0233781	0.000926183	POLR2E, POLR2H, POLR2K, POLR2L	99	33	16792	20.5595	0.221343	0.00625173	0.00523293
GOTERM_BP_DIRECT	GO:0051168~nuclear export	3	0.0175336	0.00179176	NCBP1, NCBP2, HNRNPA1	99	11	16792	46.259	0.383816	0.0117994	0.00987654
GOTERM_BP_DIRECT	GO:0032211~negative regulation of telomere maintenance via telomerase	3	0.0175336	0.00214195	HNRNPU, HNRNPC, HNRNPA1	99	12	16792	42.404	0.439512	0.013477	0.0112807
GOTERM_BP_DIRECT	GO:0010501~RNA secondary structure unwinding	4	0.0233781	0.00214633	DDX46, DDX23, EIF4A3, DDX42	99	44	16792	15.4197	0.440176	0.013477	0.0112807
GOTERM_BP_DIRECT	GO:0000380~alternative mRNA splicing, via spliceosome	3	0.0175336	0.00293093	HNRNPM, SRSF1, PQBP1	99	14	16792	36.3463	0.547294	0.0179852	0.0150543
GOTERM_BP_DIRECT	GO:0006388~tRNA splicing, via endonucleolytic cleavage and ligation	3	0.0175336	0.00336901	CPSF4, CLP1, CSTF2	99	15	16792	33.9232	0.597946	0.0202141	0.0169199
GOTERM_BP_DIRECT	GO:0070935~3'-UTR-mediated mRNA stabilization	3	0.0175336	0.00433067	HNRNPC, ELAVL1, HNRNPA0	99	17	16792	29.9323	0.690197	0.0254191	0.0212768
GOTERM_BP_DIRECT	GO:0045815~positive regulation of gene expression, epigenetic	4	0.0233781	0.00568273	POLR2E, POLR2H, POLR2K, POLR2L	99	62	16792	10.943	0.785343	0.0326455	0.0273255
GOTERM_BP_DIRECT	GO:0000349~generation of catalytic spliceosome for first transesterification step	2	0.0116891	0.0116385	XAB2, PRPF19	99	2	16792	169.616	0.957609	0.062848	0.0526061
GOTERM_BP_DIRECT	GO:0072422~signal transduction involved in DNA damage checkpoint	2	0.0116891	0.0116385	CDC5L, PRPF19	99	2	16792	169.616	0.957609	0.062848	0.0526061
GOTERM_BP_DIRECT	GO:0000354~cis assembly of pre-catalytic spliceosome	2	0.0116891	0.0116385	DDX23, SNRNP200	99	2	16792	169.616	0.957609	0.062848	0.0526061
GOTERM_BP_DIRECT	GO:1900363~regulation of mRNA polyadenylation	2	0.0116891	0.0174074	NCBP1, NCBP2	99	3	16792	113.077	0.991273	0.0921567	0.0771386
GOTERM_BP_DIRECT	GO:0000381~regulation of alternative mRNA splicing, via spliceosome	3	0.0175336	0.0206787	HNRNPL, RNPS1, RBMX	99	38	16792	13.3907	0.996453	0.10737	0.089873
GOTERM_BP_DIRECT	GO:0000413~protein peptidyl-prolyl isomerization	3	0.0175336	0.0260677	PPIL1, PPIE, CWC27	99	43	16792	11.8337	0.999201	0.132798	0.111157
GOTERM_BP_DIRECT	GO:0000184~nuclear-transcribed mRNA catabolic process, nonsense-mediated decay	4	0.0233781	0.0324585	NCBP1, NCBP2, EIF4A3, RNPS1	99	119	16792	5.70138	0.999865	0.162292	0.135845
GOTERM_BP_DIRECT	GO:0006356~regulation of transcription from RNA polymerase I promoter	2	0.0116891	0.0345148	POLR2K, POLR2L	99	6	16792	56.5387	0.999924	0.166411	0.139292
GOTERM_BP_DIRECT	GO:0031442~positive regulation of mRNA 3'-end processing	2	0.0116891	0.0345148	NCBP1, NCBP2	99	6	16792	56.5387	0.999924	0.166411	0.139292
GOTERM_BP_DIRECT	GO:0045727~positive regulation of translation	3	0.0175336	0.038319	EIF4A3, HNRNPD, ELAVL1	99	53	16792	9.60091	0.999974	0.181511	0.151931
GOTERM_BP_DIRECT	GO:1903608~protein localization to cytoplasmic stress granule	2	0.0116891	0.0401515	DHX9, YBX1	99	7	16792	48.4618	0.999984	0.186912	0.156452
GOTERM_BP_DIRECT	GO:0006351~transcription, DNA-templated	18	0.105202	0.0596386	HSPA8, CDC5L, PQBP1, CCAR1, XAB2, PUF60, HNRNPUL1, POLR2B, POLR2C, POLR2D, HNRNPD, POLR2E, RNPS1, POLR2G, POLR2H, POLR2I, POLR2J, POLR2K	99	1955	16792	1.56168	1	0.272922	0.228446
GOTERM_BP_DIRECT	GO:0032968~positive regulation of transcription elongation from RNA polymerase II promoter	2	0.0116891	0.0787066	GTF2F1, GTF2F2	99	14	16792	24.2309	1	0.35418	0.296462
GOTERM_BP_DIRECT	GO:0045948~positive regulation of translational initiation	2	0.0116891	0.0840879	POLR2D, POLR2G	99	15	16792	22.6155	1	0.366189	0.306514
GOTERM_BP_DIRECT	GO:0048255~mRNA stabilization	2	0.0116891	0.0840879	HNRNPD, ELAVL1	99	15	16792	22.6155	1	0.366189	0.306514
GOTERM_BP_DIRECT	GO:0006457~protein folding	4	0.0233781	0.0882874	HSPA8, PPIL1, PPIE, CWC27	99	180	16792	3.76925	1	0.378375	0.316713
GOTERM_BP_DIRECT	GO:0006376~mRNA splice site selection	2	0.0116891	0.0947572	SRSF1, RBMX	99	17	16792	19.9548	1	0.399757	0.334612
GOTERM_BP_DIRECT	GO:0016032~viral process	5	0.0292227	0.0977081	HSPA8, SF3B2, SNW1, POLR2E, HNRNPA1	99	299	16792	2.83639	1	0.405864	0.339723

## Sheet: PLS-DA
Category	Term	Count	%	PValue	Genes	List Total	Pop Hits	Pop Total	Fold Enrichment	Bonferroni	Benjamini	FDR
GOTERM_BP_DIRECT	GO:0055114~oxidation-reduction process	14	0.0876534	1.97544e-05	CFAP61, EGLN3, DHRS11, GLRX5, NDUFA4L2, LDHB, HSD11B2, LDHA, PRDX4, BDH1, ALDH1A2, PHYHD1, FDXR, GPD1L	93	592	16792	4.26998	0.0110798	0.0111217	0.011102
GOTERM_MF_DIRECT	GO:0016491~oxidoreductase activity	8	0.0500877	0.00011819	CFAP61, EGLN3, DHRS11, PRDX4, BDH1, ALDH1A2, FDXR, SQRDL	94	200	16881	7.1834	0.0250922	0.0254109	0.0254109
GOTERM_BP_DIRECT	GO:0006089~lactate metabolic process	3	0.0187829	0.000293757	PFKFB2, LDHB, LDHA	93	5	16792	108.335	0.152702	0.0826925	0.0825456
GOTERM_CC_DIRECT	GO:0005829~cytosol	32	0.200351	0.000501007	PFKFB2, TRADD, PIK3C2G, APEH, NOL3, SELENBP1, LDHB, LDHA, PRDX4, PLCZ1, ERBB4, PIP5K1B, STX4, ANXA9, CTNNAL1, AP1M2, EGLN3, PLA2G4F, MLKL, TNNC1, ACOT12, PSMB8, APBB1IP, AGBL4, ALDH1A2, PCCB, NOS1AP, GPD1L, VIM, IRF6, SGK2, PFKP	96	3315	18224	1.83248	0.071484	0.0741491	0.0741491
GOTERM_MF_DIRECT	GO:0051287~NAD binding	4	0.0250438	0.00118755	LDHB, HSD11B2, LDHA, GPD1L	94	38	16881	18.9037	0.225451	0.127661	0.127661
GOTERM_BP_DIRECT	GO:0019674~NAD metabolic process	3	0.0187829	0.0015814	LDHB, LDHA, GPD1L	93	11	16792	49.2434	0.590418	0.266148	0.265675
GOTERM_BP_DIRECT	GO:2000010~positive regulation of protein localization to cell surface	3	0.0187829	0.00189093	ERBB4, STX4, GPD1L	93	12	16792	45.1398	0.65613	0.266148	0.265675
GOTERM_CC_DIRECT	GO:0016323~basolateral plasma membrane	6	0.0375657	0.00251574	KCNJ10, ERBB4, KCNJ16, CA9, STX4, PROM2	96	180	18224	6.32778	0.311196	0.186164	0.186164
GOTERM_BP_DIRECT	GO:0001666~response to hypoxia	6	0.0375657	0.00255197	PDLIM1, HSD11B2, LDHA, EGLN3, CA9, NOL3	93	172	16792	6.29857	0.763345	0.287352	0.286841
GOTERM_BP_DIRECT	GO:0006090~pyruvate metabolic process	3	0.0187829	0.00638686	LDHB, LDHA, ACOT12	93	22	16792	24.6217	0.973049	0.5993	0.598236
GOTERM_CC_DIRECT	GO:0005759~mitochondrial matrix	7	0.0438267	0.0072859	HYKK, BDH1, ERBB4, SHMT2, GLRX5, PCCB, FDXR	96	327	18224	4.06371	0.661171	0.359438	0.359438
GOTERM_MF_DIRECT	GO:0042802~identical protein binding	11	0.0688705	0.00813273	LDHB, LDHA, SHMT2, HSPB8, ANXA4, GRIK5, C1QTNF6, TRADD, VIM, NOL3, APEH	94	749	16881	2.63743	0.827211	0.517946	0.517946
GOTERM_MF_DIRECT	GO:0005496~steroid binding	3	0.0187829	0.0096362	HSD11B2, PAQR7, ESRRG	94	27	16881	19.9539	0.875298	0.517946	0.517946
KEGG_PATHWAY	hsa00640:Propanoate metabolism	3	0.0187829	0.0130159	LDHB, LDHA, PCCB	44	28	6879	16.7508	0.763345	0.740734	0.740734
KEGG_PATHWAY	hsa01100:Metabolic pathways	15	0.0939144	0.0133466	PLA2G4F, GGT6, SHMT2, NDUFA4L2, ACSL6, PIK3C2G, LDHB, LDHA, HYKK, PLCZ1, BDH1, ALDH1A2, PCCB, PIP5K1B, PFKP	44	1219	6879	1.9238	0.771908	0.740734	0.740734
GOTERM_BP_DIRECT	GO:0045785~positive regulation of cell adhesion	3	0.0187829	0.0231801	APBB1IP, EPB41L4B, STX4	93	43	16792	12.5971	0.999998	1	1
KEGG_PATHWAY	hsa00620:Pyruvate metabolism	3	0.0187829	0.0256203	LDHB, LDHA, ACOT12	44	40	6879	11.7256	0.942442	0.947953	0.947953
GOTERM_MF_DIRECT	GO:0004459~L-lactate dehydrogenase activity	2	0.0125219	0.0272471	LDHB, LDHA	94	5	16881	71.834	0.997366	1	1
GOTERM_MF_DIRECT	GO:0005524~ATP binding	15	0.0939144	0.0340079	PFKFB2, CDK18, KCNJ10, MLKL, RFC2, NRK, ACSL6, ACOT12, PIK3C2G, ERBB4, PCCB, PAK6, PIP5K1B, SGK2, PFKP	94	1495	16881	1.80186	0.999412	1	1
GOTERM_MF_DIRECT	GO:0016307~phosphatidylinositol phosphate kinase activity	2	0.0125219	0.0379392	PIK3C2G, PIP5K1B	94	7	16881	51.31	0.999755	1	1
KEGG_PATHWAY	hsa01130:Biosynthesis of antibiotics	5	0.0313048	0.0424152	LDHB, LDHA, SHMT2, PCCB, PFKP	44	212	6879	3.68729	0.991498	0.953772	0.953772
KEGG_PATHWAY	hsa00460:Cyanoamino acid metabolism	2	0.0125219	0.0429627	GGT6, SHMT2	44	7	6879	44.6688	0.992017	0.953772	0.953772
GOTERM_BP_DIRECT	GO:0010837~regulation of keratinocyte proliferation	2	0.0125219	0.0430079	EPB41L4B, OVOL2	93	8	16792	45.1398	1	1	1
GOTERM_CC_DIRECT	GO:0048471~perinuclear region of cytoplasm	8	0.0500877	0.0434887	PLCZ1, ANXA4, ALDH1A2, SLC2A12, NOS1AP, MAP6, STX4, BSPRY	96	621	18224	2.44552	0.998613	1	1
GOTERM_CC_DIRECT	GO:0005856~cytoskeleton	6	0.0375657	0.0446568	PDLIM1, APBB1IP, EPB41L4B, TRADD, VIM, CTNNAL1	96	371	18224	3.07008	0.998842	1	1
GOTERM_BP_DIRECT	GO:0010944~negative regulation of transcription by competitive promoter binding	2	0.0125219	0.0534707	TFAP2A, OVOL2	93	10	16792	36.1118	1	1	1
GOTERM_MF_DIRECT	GO:0015467~G-protein activated inward rectifier potassium channel activity	2	0.0125219	0.0537596	KCNJ10, KCNJ16	94	10	16881	35.917	0.999993	1	1
GOTERM_BP_DIRECT	GO:0010628~positive regulation of gene expression	5	0.0313048	0.0558548	TFAP2A, EPB41L4B, ALDH1A2, NOS1AP, VIM	93	262	16792	3.44579	1	1	1
GOTERM_BP_DIRECT	GO:0035518~histone H2A monoubiquitination	2	0.0125219	0.0638205	PCGF1, DDB2	93	12	16792	30.0932	1	1	1
GOTERM_MF_DIRECT	GO:0019900~kinase binding	3	0.0187829	0.0643165	LDHB, LDHA, TRADD	94	75	16881	7.1834	0.999999	1	1
KEGG_PATHWAY	hsa00010:Glycolysis / Gluconeogenesis	3	0.0187829	0.0653656	LDHB, LDHA, PFKP	44	67	6879	7.00034	0.99941	1	1
GOTERM_BP_DIRECT	GO:0019752~carboxylic acid metabolic process	2	0.0125219	0.0689533	LDHB, LDHA	93	13	16792	27.7783	1	1	1
GOTERM_BP_DIRECT	GO:0060644~mammary gland epithelial cell differentiation	2	0.0125219	0.0689533	ERBB4, IRF6	93	13	16792	27.7783	1	1	1
KEGG_PATHWAY	hsa00562:Inositol phosphate metabolism	3	0.0187829	0.0723365	PLCZ1, PIK3C2G, PIP5K1B	44	71	6879	6.60595	0.999741	1	1
GOTERM_BP_DIRECT	GO:0006813~potassium ion transport	3	0.0187829	0.0744008	KCNH3, KCNJ10, KCNJ16	93	82	16792	6.60582	1	1	1
GOTERM_CC_DIRECT	GO:0005743~mitochondrial inner membrane	6	0.0375657	0.0806574	SHMT2, FDXR, EFHD1, SQRDL, SLC25A33, SFXN5	96	441	18224	2.58277	0.999996	1	1
GOTERM_BP_DIRECT	GO:0001822~kidney development	3	0.0187829	0.0807588	TFAP2A, ALDH1A2, TCF21	93	86	16792	6.29857	1	1	1
GOTERM_CC_DIRECT	GO:0070062~extracellular exosome	21	0.13148	0.0874575	SLC15A2, GGT6, SHMT2, ANXA4, APEH, PSMB8, SERPINA5, SELENBP1, LDHB, LDHA, PRDX4, CHL1, EFHD1, SIRPA, STX4, ANXA9, GPD1L, VIM, IRF6, PFKP, PROM2	96	2811	18224	1.41818	0.999999	1	1
GOTERM_BP_DIRECT	GO:1902041~regulation of extrinsic apoptotic signaling pathway via death domain receptors	2	0.0125219	0.0892076	TRADD, STX4	93	17	16792	21.2423	1	1	1
GOTERM_MF_DIRECT	GO:0016616~oxidoreductase activity, acting on the CH-OH group of donors, NAD or NADP as acceptor	2	0.0125219	0.0896801	LDHB, LDHA	94	17	16881	21.1277	1	1	1
GOTERM_BP_DIRECT	GO:0046854~phosphatidylinositol phosphorylation	3	0.0187829	0.0939517	ERBB4, PIK3C2G, PIP5K1B	93	94	16792	5.76253	1	1	1
GOTERM_BP_DIRECT	GO:0048384~retinoic acid receptor signaling pathway	2	0.0125219	0.0942027	ALDH1A2, ESRRG	93	18	16792	20.0621	1	1	1
GOTERM_BP_DIRECT	GO:0048557~embryonic digestive tract morphogenesis	2	0.0125219	0.0942027	TCF21, OVOL2	93	18	16792	20.0621	1	1	1
GOTERM_CC_DIRECT	GO:0031528~microvillus membrane	2	0.0125219	0.0945774	CA9, PROM2	96	19	18224	19.9825	1	1	1
GOTERM_MF_DIRECT	GO:0001228~transcriptional activator activity, RNA polymerase II transcription regulatory region sequence-specific binding	3	0.0187829	0.0965382	ESRRG, BARX2, OVOL2	94	95	16881	5.67111	1	1	1
GOTERM_BP_DIRECT	GO:0010765~positive regulation of sodium ion transport	2	0.0125219	0.0991707	GPD1L, SGK2	93	19	16792	19.0062	1	1	1

## Sheet: ReliefF
Category	Term	Count	%	PValue	Genes	List Total	Pop Hits	Pop Total	Fold Enrichment	Bonferroni	Benjamini	FDR
GOTERM_CC_DIRECT	GO:0005576~extracellular region	22	0.159802	5.69664e-05	NGFR, FCN2, FCN3, ECM1, COLEC10, GDF2, AFM, LCAT, ISG15, HSD17B13, DBH, CFP, CXCL14, BMP5, CXCL12, BMPER, NTF3, APOF, COL6A6, CXORF36, SHBG, DNASE1L3	95	1610	18224	2.6213	0.00743503	0.00741426	0.00741426
GOTERM_CC_DIRECT	GO:0005581~collagen trimer	6	0.0435825	0.000113195	FCN2, MARCO, CCBE1, FCN3, COLEC10, COL6A6	95	92	18224	12.5108	0.01472	0.00741426	0.00741426
GOTERM_CC_DIRECT	GO:0031090~organelle membrane	5	0.0363187	0.00106541	CYP39A1, CYP2C9, CYP2C8, FBXO2, UGT2B7	95	87	18224	11.0248	0.130331	0.0465228	0.0465228
GOTERM_MF_DIRECT	GO:0016407~acetyltransferase activity	3	0.0217912	0.00188523	NAA10, MOGAT2, NAT2	86	13	16881	45.2979	0.355753	0.439259	0.439259
GOTERM_BP_DIRECT	GO:0042573~retinoic acid metabolic process	3	0.0217912	0.00258867	LRAT, BCO2, ALDH8A1	93	14	16792	38.6912	0.802616	1	1
GOTERM_CC_DIRECT	GO:0005615~extracellular space	16	0.11622	0.0036357	SERPINA11, CCBE1, ECM1, GDF2, AFM, LCAT, NENF, DBH, CFP, CXCL14, BMP5, CRHBP, CXCL12, ADAMTS13, BMPER, LMAN2	95	1347	18224	2.27862	0.379447	0.119069	0.119069
GOTERM_BP_DIRECT	GO:0055114~oxidation-reduction process	10	0.0726375	0.005113	CYP39A1, CYP2C9, CYP2C8, TDO2, STAB2, HSD17B13, BCO2, DBH, ALDH8A1, HIGD2A	93	592	16792	3.04999	0.959601	1	1
GOTERM_CC_DIRECT	GO:0005887~integral component of plasma membrane	16	0.11622	0.00572924	CHRM2, NGFR, PDGFRA, VIPR1, SLC22A1, NPY1R, STAB2, LIFR, HLA-A, CD1D, THY1, MARCO, LMAN2, FXYD1, SCN4A, CLEC1B	95	1415	18224	2.16912	0.528902	0.150106	0.150106
GOTERM_BP_DIRECT	GO:0001525~angiogenesis	6	0.0435825	0.00762708	ECM1, SOX18, ANGPTL6, GDF2, STAB2, THY1	93	223	16792	4.85809	0.991711	1	1
KEGG_PATHWAY	hsa00830:Retinol metabolism	4	0.029055	0.00825271	CYP2C9, CYP2C8, LRAT, UGT2B7	46	64	6879	9.34647	0.648011	0.961205	0.961205
GOTERM_BP_DIRECT	GO:0042742~defense response to bacterium	5	0.0363187	0.00828827	PLAC8, STAB2, ISG15, ROMO1, CFP	93	145	16792	6.22618	0.994539	1	1
GOTERM_MF_DIRECT	GO:0008083~growth factor activity	5	0.0363187	0.0090641	CXCL12, NTF3, GDF2, NENF, BMP5	86	162	16881	6.05835	0.880156	1	1
GOTERM_BP_DIRECT	GO:0006956~complement activation	4	0.029055	0.0121106	FCN2, FCN3, COLEC10, CFP	93	87	16792	8.30157	0.999513	1	1
KEGG_PATHWAY	hsa05204:Chemical carcinogenesis	4	0.029055	0.0151371	CYP2C9, CYP2C8, NAT2, UGT2B7	46	80	6879	7.47717	0.853665	0.961205	0.961205
GOTERM_BP_DIRECT	GO:0007166~cell surface receptor signaling pathway	6	0.0435825	0.0173584	MARCO, VIPR1, GPR182, NPY1R, LIFR, CLEC1B	93	274	16792	3.95385	0.999983	1	1
GOTERM_MF_DIRECT	GO:0034875~caffeine oxidase activity	2	0.0145275	0.0199911	CYP2C9, CYP2C8	86	4	16881	98.1453	0.990951	1	1
GOTERM_BP_DIRECT	GO:0006936~muscle contraction	4	0.029055	0.0209778	VIPR1, NDUFS6, FXYD1, SCN4A	93	107	16792	6.74987	0.999998	1	1
GOTERM_MF_DIRECT	GO:0004888~transmembrane signaling receptor activity	5	0.0363187	0.0229107	NGFR, MARCO, GPR182, CLEC1B, FCGR2B	86	214	16881	4.58623	0.995485	1	1
GOTERM_BP_DIRECT	GO:0008202~steroid metabolic process	3	0.0217912	0.0231801	CYP2C9, CYP2C8, UGT2B7	93	43	16792	12.5971	1	1	1
GOTERM_MF_DIRECT	GO:0019825~oxygen binding	3	0.0217912	0.0233941	CYP2C9, CYP2C8, TDO2	86	47	16881	12.5292	0.995976	1	1
GOTERM_BP_DIRECT	GO:0007187~G-protein coupled receptor signaling pathway, coupled to cyclic nucleotide second messenger	3	0.0217912	0.0262896	CHRM2, VIPR1, NPY1R	93	46	16792	11.7756	1	1	1
GOTERM_BP_DIRECT	GO:0006955~immune response	7	0.0508462	0.0281057	NGFR, VIPR1, CXCL12, HLA-A, FCGR2B, CFP, CXCL14	93	421	16792	3.00217	1	1	1
GOTERM_MF_DIRECT	GO:0020037~heme binding	4	0.029055	0.031886	CYP39A1, CYP2C9, CYP2C8, TDO2	86	137	16881	5.73112	0.999474	1	1
GOTERM_MF_DIRECT	GO:0016705~oxidoreductase activity, acting on paired donors, with incorporation or reduction of molecular oxygen	3	0.0217912	0.033444	CYP39A1, CYP2C9, CYP2C8	86	57	16881	10.3311	0.999639	1	1
GOTERM_MF_DIRECT	GO:0004497~monooxygenase activity	3	0.0217912	0.0345272	CYP39A1, CYP2C9, CYP2C8	86	58	16881	10.153	0.999722	1	1
GOTERM_BP_DIRECT	GO:0043654~recognition of apoptotic cell	2	0.0145275	0.0377336	FCN2, FCN3	93	7	16792	51.5883	1	1	1
GOTERM_BP_DIRECT	GO:0001867~complement activation, lectin pathway	2	0.0145275	0.0377336	FCN2, FCN3	93	7	16792	51.5883	1	1	1
GOTERM_BP_DIRECT	GO:0019441~tryptophan catabolic process to kynurenine	2	0.0145275	0.0377336	TDO2, AADAT	93	7	16792	51.5883	1	1	1
GOTERM_MF_DIRECT	GO:0001948~glycoprotein binding	3	0.0217912	0.0424808	CTSA, LMAN2, FBXO2	86	65	16881	9.05957	0.99996	1	1
GOTERM_CC_DIRECT	GO:0070062~extracellular exosome	22	0.159802	0.0478198	CTSA, GPM6A, FCN2, ECM1, FBXO2, GDF2, AFM, LCAT, LIFR, HLA-A, THY1, ATP5J2, GNA14, MIEN1, CXCL12, ANGPTL6, LMAN2, PFDN2, ALDH8A1, SHBG, UGT2B7, SH3GL2	95	2811	18224	1.50135	0.99837	1	1
GOTERM_BP_DIRECT	GO:0006569~tryptophan catabolic process	2	0.0145275	0.0482535	TDO2, AADAT	93	9	16792	40.1243	1	1	1
GOTERM_BP_DIRECT	GO:0097267~omega-hydroxylase P450 pathway	2	0.0145275	0.0482535	CYP2C9, CYP2C8	93	9	16792	40.1243	1	1	1
GOTERM_BP_DIRECT	GO:0060326~cell chemotaxis	3	0.0217912	0.049433	PDGFRA, CXCL12, CXCL14	93	65	16792	8.3335	1	1	1
GOTERM_MF_DIRECT	GO:0030881~beta-2-microglobulin binding	2	0.0145275	0.0540297	CD1D, HLA-A	86	11	16881	35.6892	0.999998	1	1
GOTERM_BP_DIRECT	GO:0001938~positive regulation of endothelial cell proliferation	3	0.0217912	0.0549832	ECM1, CXCL12, GDF2	93	69	16792	7.8504	1	1	1
GOTERM_BP_DIRECT	GO:0006508~proteolysis	7	0.0508462	0.0566061	CTSA, FCN2, FCN3, COLEC10, CAPN11, ADAMTS13, FBXO2	93	500	16792	2.52783	1	1	1
GOTERM_BP_DIRECT	GO:0045446~endothelial cell differentiation	2	0.0145275	0.0586597	MESP1, BMPER	93	11	16792	32.8289	1	1	1
GOTERM_BP_DIRECT	GO:0001946~lymphangiogenesis	2	0.0145275	0.0586597	CCBE1, SOX18	93	11	16792	32.8289	1	1	1
GOTERM_BP_DIRECT	GO:0048149~behavioral response to ethanol	2	0.0145275	0.0586597	CRHBP, DBH	93	11	16792	32.8289	1	1	1
GOTERM_MF_DIRECT	GO:0019841~retinol binding	2	0.0145275	0.0635386	RBP7, LRAT	86	13	16881	30.1986	1	1	1
GOTERM_BP_DIRECT	GO:0042574~retinal metabolic process	2	0.0145275	0.0638205	BCO2, ALDH8A1	93	12	16792	30.0932	1	1	1
GOTERM_BP_DIRECT	GO:0042738~exogenous drug catabolic process	2	0.0145275	0.0638205	CYP2C9, CYP2C8	93	12	16792	30.0932	1	1	1
GOTERM_BP_DIRECT	GO:0070989~oxidative demethylation	2	0.0145275	0.0638205	CYP2C9, CYP2C8	93	12	16792	30.0932	1	1	1
GOTERM_BP_DIRECT	GO:0036066~protein O-linked fucosylation	2	0.0145275	0.0638205	ADAMTS13, CFP	93	12	16792	30.0932	1	1	1
GOTERM_BP_DIRECT	GO:0006805~xenobiotic metabolic process	3	0.0217912	0.0682151	CYP2C9, CYP2C8, NAT2	93	78	16792	6.94458	1	1	1
GOTERM_BP_DIRECT	GO:0016045~detection of bacterium	2	0.0145275	0.0689533	CD1D, HLA-A	93	13	16792	27.7783	1	1	1
GOTERM_BP_DIRECT	GO:0001503~ossification	3	0.0217912	0.0712857	ECM1, GDF2, BMP5	93	80	16792	6.77097	1	1	1
KEGG_PATHWAY	hsa00982:Drug metabolism - cytochrome P450	3	0.0217912	0.0726392	CYP2C9, CYP2C8, UGT2B7	46	68	6879	6.59751	0.999925	1	1
GOTERM_MF_DIRECT	GO:0008392~arachidonic acid epoxygenase activity	2	0.0145275	0.072953	CYP2C9, CYP2C8	86	15	16881	26.1721	1	1	1
GOTERM_MF_DIRECT	GO:0030246~carbohydrate binding	4	0.029055	0.0763629	FCN3, LMAN2, FBXO2, CLEC1B	86	196	16881	4.00593	1	1	1
GOTERM_CC_DIRECT	GO:0005743~mitochondrial inner membrane	6	0.0435825	0.0778747	NDUFS6, NDUFA1, ROMO1, SLC25A47, HIGD2A, ATP5J2	95	441	18224	2.60995	0.999976	1	1
GOTERM_BP_DIRECT	GO:0050930~induction of positive chemotaxis	2	0.0145275	0.0791355	CXCL12, NTF3	93	15	16792	24.0746	1	1	1
KEGG_PATHWAY	hsa01100:Metabolic pathways	13	0.0944287	0.0880959	AADAT, NDUFA1, DBH, ATP5J2, GSTZ1, CYP2C9, CYP2C8, TDO2, NAT2, NDUFS6, NDST3, UGT2B7, POLR2L	46	1219	6879	1.5948	0.999991	1	1
GOTERM_BP_DIRECT	GO:0019373~epoxygenase P450 pathway	2	0.0145275	0.0942027	CYP2C9, CYP2C8	93	18	16792	20.0621	1	1	1
GOTERM_MF_DIRECT	GO:0005537~mannose binding	2	0.0145275	0.0960817	COLEC10, LMAN2	86	20	16881	19.6291	1	1	1
GOTERM_CC_DIRECT	GO:0070469~respiratory chain	2	0.0145275	0.0983075	NDUFS6, HIGD2A	95	20	18224	19.1832	0.999999	1	1
GOTERM_BP_DIRECT	GO:0050771~negative regulation of axonogenesis	2	0.0145275	0.0991707	NGFR, THY1	93	19	16792	19.0062	1	1	1
