# Supplementary material for: Improved cancer biomarkers identification using network-constrained infinite latent feature selection
Source: PLoS One. 2021 Feb 11;16(2):e0246668. doi: 10.1371/journal.pone.0246668 (PMC7877636; doi:10.1371/journal.pone.0246668)
Supplement: S8 Table — (XLSX) [file pone.0246668.s009.xlsx]

## Sheet: LASSO
Category	Term	Count	%	PValue	Genes	List Total	Pop Hits	Pop Total	Fold Enrichment	Bonferroni	Benjamini	FDR
KEGG_PATHWAY	hsa05322:Systemic lupus erythematosus	6	0.04234	0.000779418	C4A, HIST1H4A, HIST2H3A, HIST1H3A, FCGR1A, C2	39	134	6879	7.89782	0.0670421	0.0701476	0.0701476
GOTERM_BP_DIRECT	GO:0048715~negative regulation of oligodendrocyte differentiation	3	0.02117	0.00151411	DLX1, DLX2, ID4	91	11	16792	50.3257	0.561457	0.82216	0.82216
GOTERM_CC_DIRECT	GO:0005615~extracellular space	16	0.112907	0.00327388	CPA1, GOLM1, GSTP1, CMTM5, WISP3, DPT, HSPB1, PCSK6, SERPINB5, C2, POMC, C4A, ALDH3A1, SMPDL3B, CPA6, RPL39	94	1347	18224	2.30286	0.325316	0.392866	0.392866
GOTERM_BP_DIRECT	GO:0021893~cerebral cortex GABAergic interneuron fate commitment	2	0.0141133	0.010691	DLX1, DLX2	91	2	16792	184.527	0.997112	1	1
GOTERM_BP_DIRECT	GO:0021882~regulation of transcription from RNA polymerase II promoter involved in forebrain neuron fate commitment	2	0.0141133	0.015994	DLX1, DLX2	91	3	16792	123.018	0.999845	1	1
GOTERM_BP_DIRECT	GO:0021544~subpallium development	2	0.0141133	0.015994	DLX1, DLX2	91	3	16792	123.018	0.999845	1	1
GOTERM_BP_DIRECT	GO:0000183~chromatin silencing at rDNA	3	0.02117	0.0167526	HIST1H4A, HIST2H3A, HIST1H3A	91	37	16792	14.9617	0.999898	1	1
GOTERM_MF_DIRECT	GO:0043565~sequence-specific DNA binding	8	0.0564533	0.0195253	POU5F1B, DLX1, ISL2, FEV, HOXB2, NKX2-3, FOXA2, HOXC6	90	518	16881	2.89678	0.9764	1	1
GOTERM_CC_DIRECT	GO:0043025~neuronal cell body	6	0.04234	0.0226113	C4A, HSP90AA1, DAB1, HPN, SNCG, TUBB4A	94	315	18224	3.69281	0.935719	0.961752	0.961752
GOTERM_CC_DIRECT	GO:0005819~spindle	4	0.0282267	0.0240438	CDC20, HSPB1, SNCG, AURKB	94	121	18224	6.409	0.946094	0.961752	0.961752
GOTERM_BP_DIRECT	GO:0021942~radial glia guided migration of Purkinje cell	2	0.0141133	0.0265159	DAB1, CTNNA2	91	5	16792	73.811	1	1	1
GOTERM_BP_DIRECT	GO:0045814~negative regulation of gene expression, epigenetic	3	0.02117	0.0294652	HIST1H4A, HIST2H3A, HIST1H3A	91	50	16792	11.0716	1	1	1
GOTERM_BP_DIRECT	GO:0042475~odontogenesis of dentin-containing tooth	3	0.02117	0.0351117	DLX1, DLX2, NKX2-3	91	55	16792	10.0651	1	1	1
KEGG_PATHWAY	hsa05150:Staphylococcus aureus infection	3	0.02117	0.0355113	C4A, FCGR1A, C2	39	54	6879	9.79915	0.959964	1	1
GOTERM_BP_DIRECT	GO:0021766~hippocampus development	3	0.02117	0.0362877	DLX1, DLX2, ID4	91	56	16792	9.8854	1	1	1
GOTERM_BP_DIRECT	GO:2000427~positive regulation of apoptotic cell clearance	2	0.0141133	0.0369265	C4A, C2	91	7	16792	52.7221	1	1	1
GOTERM_CC_DIRECT	GO:0048471~perinuclear region of cytoplasm	8	0.0564533	0.0394675	CDC20, HSP90AA1, DAB1, GSDMA, RNF128, S100A6, SNCG, HSPA1B	94	621	18224	2.49755	0.99203	1	1
GOTERM_CC_DIRECT	GO:0070062~extracellular exosome	22	0.155247	0.0431876	COLEC12, SH3GL3, HSP90AA1, EPHA10, GOLM1, GSTP1, HPN, QPRT, DPT, HSPB1, TUBB4A, SERPINB5, C2, C4A, HIST1H4A, HIST2H3A, HIST1H3A, GMDS, S100A6, RAB19, SNCG, SMPDL3B	94	2811	18224	1.51732	0.994997	1	1
GOTERM_BP_DIRECT	GO:0045815~positive regulation of gene expression, epigenetic	3	0.02117	0.0436534	HIST1H4A, HIST2H3A, HIST1H3A	91	62	16792	8.92875	1	1	1
GOTERM_MF_DIRECT	GO:0004252~serine-type endopeptidase activity	5	0.0352833	0.0458662	C4A, HPN, PCSK6, TMPRSS12, C2	90	255	16881	3.67778	0.999866	1	1
GOTERM_BP_DIRECT	GO:0006508~proteolysis	7	0.0493967	0.0518769	C4A, CPA1, MMP26, HPN, TMPRSS12, CPA6, C2	91	500	16792	2.58338	1	1	1
KEGG_PATHWAY	hsa05202:Transcriptional misregulation in cancer	4	0.0282267	0.0638481	HIST2H3A, HIST1H3A, FEV, FCGR1A	39	167	6879	4.22478	0.997183	1	1
GOTERM_CC_DIRECT	GO:0016323~basolateral plasma membrane	4	0.0282267	0.0645747	SLC14A1, HSP90AA1, CTNNA2, CDH17	94	180	18224	4.30827	0.999668	1	1
GOTERM_CC_DIRECT	GO:0031012~extracellular matrix	5	0.0352833	0.0649373	HIST1H4A, HSP90AA1, HSPB1, DPT, PCSK6	94	296	18224	3.27487	0.999683	1	1
GOTERM_BP_DIRECT	GO:0050728~negative regulation of inflammatory response	3	0.02117	0.0671261	NLRP12, MMP26, SMPDL3B	91	79	16792	7.00737	1	1	1
GOTERM_BP_DIRECT	GO:0048712~negative regulation of astrocyte differentiation	2	0.0141133	0.0675022	DAB1, ID4	91	13	16792	28.3888	1	1	1
GOTERM_CC_DIRECT	GO:0014069~postsynaptic density	4	0.0282267	0.0680254	DAB1, NETO2, CTNNA2, PDLIM5	94	184	18224	4.21462	0.999787	1	1
GOTERM_BP_DIRECT	GO:0009952~anterior/posterior pattern specification	3	0.02117	0.0686143	HOXD13, HOXB2, HOXC6	91	80	16792	6.91978	1	1	1
KEGG_PATHWAY	hsa05034:Alcoholism	4	0.0282267	0.0733205	HIST1H4A, HIST2H3A, HIST1H3A, GNG13	39	177	6879	3.98609	0.99886	1	1
GOTERM_BP_DIRECT	GO:0042026~protein refolding	2	0.0141133	0.0774792	HSP90AA1, HSPA1B	91	15	16792	24.6037	1	1	1
GOTERM_BP_DIRECT	GO:0043122~regulation of I-kappaB kinase/NF-kappaB signaling	2	0.0141133	0.0774792	NLRP12, HSPB1	91	15	16792	24.6037	1	1	1
GOTERM_BP_DIRECT	GO:0045087~innate immune response	6	0.04234	0.0811712	APOBEC3C, COLEC12, C4A, MATK, SMPDL3B, C2	91	430	16792	2.5748	1	1	1
GOTERM_BP_DIRECT	GO:0016486~peptide hormone processing	2	0.0141133	0.0824281	POMC, PCSK6	91	16	16792	23.0659	1	1	1
GOTERM_BP_DIRECT	GO:0031396~regulation of protein ubiquitination	2	0.0141133	0.0824281	HSP90AA1, HSPA1B	91	16	16792	23.0659	1	1	1
GOTERM_CC_DIRECT	GO:0000786~nucleosome	3	0.02117	0.0833092	HIST1H4A, HIST2H3A, HIST1H3A	94	94	18224	6.18742	0.999971	1	1
GOTERM_BP_DIRECT	GO:0006357~regulation of transcription from RNA polymerase II promoter	6	0.04234	0.0881439	FEV, TCEAL2, ID4, SIM2, FOXA2, HOXC6	91	441	16792	2.51058	1	1	1

## Sheet: MRMR
Category	Term	Count	%	PValue	Genes	List Total	Pop Hits	Pop Total	Fold Enrichment	Bonferroni	Benjamini	FDR
KEGG_PATHWAY	hsa04070:Phosphatidylinositol signaling system	4	0.0237403	0.0164939	PLCB4, PIK3C2G, CALML3, SYNJ2	39	98	6879	7.19937	0.8395	1	1
GOTERM_BP_DIRECT	GO:0045599~negative regulation of fat cell differentiation	3	0.0178052	0.0182874	WNT10B, ID4, JDP2	84	42	16792	14.2789	0.999969	1	1
GOTERM_CC_DIRECT	GO:0043025~neuronal cell body	6	0.0356104	0.0190808	KCNJ11, HPN, RAC3, RAB17, PPP1R9A, CPLX1	90	315	18224	3.85693	0.932601	1	1
GOTERM_BP_DIRECT	GO:0050680~negative regulation of epithelial cell proliferation	3	0.0178052	0.0312908	CDKN1C, WNT10B, HPN	84	56	16792	10.7092	1	1	1
GOTERM_BP_DIRECT	GO:1900121~negative regulation of receptor binding	2	0.0118701	0.034097	CRTAC1, HFE	84	7	16792	57.1156	1	1	1
GOTERM_MF_DIRECT	GO:0043565~sequence-specific DNA binding	7	0.0415455	0.0361838	ISL2, FEV, SNAI2, EVX2, SOX7, NKX2-3, JDP2	81	518	16881	2.81632	0.998531	1	1
GOTERM_BP_DIRECT	GO:0051963~regulation of synapse assembly	2	0.0118701	0.0388732	RAB17, PPP1R9A	84	8	16792	49.9762	1	1	1
GOTERM_BP_DIRECT	GO:0010628~positive regulation of gene expression	5	0.0296754	0.0408568	ERBB3, FEV, HFE, HPN, NGF	84	262	16792	3.81498	1	1	1
GOTERM_CC_DIRECT	GO:0005578~proteinaceous extracellular matrix	5	0.0296754	0.0423022	WNT10B, CRTAC1, WISP3, DPT, CPA6	90	268	18224	3.77778	0.997645	1	1
GOTERM_BP_DIRECT	GO:0070886~positive regulation of calcineurin-NFAT signaling cascade	2	0.0118701	0.0436262	ERBB3, CHP2	84	9	16792	44.4233	1	1	1
GOTERM_CC_DIRECT	GO:0022625~cytosolic large ribosomal subunit	3	0.0178052	0.0436383	RPL39L, RPL23, RPL37	90	68	18224	8.93333	0.998063	1	1
GOTERM_BP_DIRECT	GO:0043281~regulation of cysteine-type endopeptidase activity involved in apoptotic process	2	0.0118701	0.0483559	NLRP12, NGF	84	10	16792	39.981	1	1	1
GOTERM_BP_DIRECT	GO:0042551~neuron maturation	2	0.0118701	0.0530625	CDKN1C, FEV	84	11	16792	36.3463	1	1	1
GOTERM_BP_DIRECT	GO:0051489~regulation of filopodium assembly	2	0.0118701	0.0530625	RAB17, PPP1R9A	84	11	16792	36.3463	1	1	1
KEGG_PATHWAY	hsa00562:Inositol phosphate metabolism	3	0.0178052	0.0581803	PLCB4, PIK3C2G, SYNJ2	39	71	6879	7.45287	0.998631	1	1
GOTERM_BP_DIRECT	GO:0035264~multicellular organism growth	3	0.0178052	0.0595417	CDKN1C, KAT2A, ETNK2	84	80	16792	7.49643	1	1	1
GOTERM_CC_DIRECT	GO:0014069~postsynaptic density	4	0.0237403	0.0612596	PLCB4, LRFN1, NETO2, PPP1R9A	90	184	18224	4.40193	0.999857	1	1
GOTERM_BP_DIRECT	GO:0000122~negative regulation of transcription from RNA polymerase II promoter	8	0.0474806	0.0651443	CDKN1C, CBX8, WNT10B, ID4, SNAI2, ZNF157, JDP2, HIPK2	84	720	16792	2.22116	1	1	1
GOTERM_BP_DIRECT	GO:0008284~positive regulation of cell proliferation	6	0.0356104	0.0808391	CBX8, WNT10B, MATK, ID4, CHP2, HIPK2	84	466	16792	2.57388	1	1	1
GOTERM_CC_DIRECT	GO:0030425~dendrite	5	0.0296754	0.0815731	PLCB4, RAB17, GLRA4, PPP1R9A, CPLX1	90	335	18224	3.02222	0.999993	1	1
GOTERM_BP_DIRECT	GO:0007169~transmembrane receptor protein tyrosine kinase signaling pathway	3	0.0178052	0.081739	ERBB3, MATK, NGF	84	96	16792	6.24702	1	1	1
GOTERM_BP_DIRECT	GO:0035066~positive regulation of histone acetylation	2	0.0118701	0.0853711	KAT2A, SNAI2	84	18	16792	22.2116	1	1	1
KEGG_PATHWAY	hsa04972:Pancreatic secretion	3	0.0178052	0.0929428	CPA1, PLCB4, PLA2G2C	39	93	6879	5.68983	0.999978	1	1
GOTERM_BP_DIRECT	GO:0048015~phosphatidylinositol-mediated signaling	3	0.0178052	0.0967067	ERBB3, PIK3C2G, NGF	84	106	16792	5.65768	1	1	1

## Sheet: ILFS
Category	Term	Count	%	PValue	Genes	List Total	Pop Hits	Pop Total	Fold Enrichment	Bonferroni	Benjamini	FDR
GOTERM_BP_DIRECT	GO:0043488~regulation of mRNA stability	5	0.0368704	0.00192851	XPO1, YWHAB, PSMB3, PSMD1, PSMA7	87	103	16792	9.36949	0.729331	0.957073	0.957073
GOTERM_BP_DIRECT	GO:0051436~negative regulation of ubiquitin-protein ligase activity involved in mitotic cell cycle	4	0.0294963	0.00576871	PSMB3, PSMD1, PSMA7, ANAPC11	87	71	16792	10.8739	0.980094	0.957073	0.957073
GOTERM_BP_DIRECT	GO:0009880~embryonic pattern specification	3	0.0221223	0.00611652	EFNB1, SIM2, LRP6	87	23	16792	25.1754	0.984292	0.957073	0.957073
GOTERM_BP_DIRECT	GO:0051437~positive regulation of ubiquitin-protein ligase activity involved in regulation of mitotic cell cycle transition	4	0.0294963	0.00696678	PSMB3, PSMD1, PSMA7, ANAPC11	87	76	16792	10.1585	0.9912	0.957073	0.957073
GOTERM_BP_DIRECT	GO:0031145~anaphase-promoting complex-dependent catabolic process	4	0.0294963	0.00775128	PSMB3, PSMD1, PSMA7, ANAPC11	87	79	16792	9.77273	0.994846	0.957073	0.957073
GOTERM_BP_DIRECT	GO:0007264~small GTPase mediated signal transduction	6	0.0442445	0.00862249	RAB34, RAC3, RAB38, RAB17, RND2, RAB7B	87	246	16792	4.7076	0.997157	0.957073	0.957073
GOTERM_BP_DIRECT	GO:0000165~MAPK cascade	6	0.0442445	0.0111203	DOK4, YWHAB, PSMB3, MAPK1, PSMD1, PSMA7	87	262	16792	4.42011	0.999485	0.957073	0.957073
GOTERM_BP_DIRECT	GO:0060071~Wnt signaling pathway, planar cell polarity pathway	4	0.0294963	0.0117388	PSMB3, PSMD1, ARRB2, PSMA7	87	92	16792	8.3918	0.999663	0.957073	0.957073
GOTERM_BP_DIRECT	GO:0098609~cell-cell adhesion	6	0.0442445	0.0127233	PUF60, ANXA2, EPCAM, YWHAB, CAPG, EEF2	87	271	16792	4.27332	0.999828	0.957073	0.957073
GOTERM_BP_DIRECT	GO:0043161~proteasome-mediated ubiquitin-dependent protein catabolic process	5	0.0368704	0.0204048	PSMB3, PSMD1, ARRB2, PSMA7, ANAPC11	87	203	16792	4.75398	0.999999	1	1
GOTERM_BP_DIRECT	GO:0030168~platelet activation	4	0.0294963	0.0212286	CD40, MAPK1, PTPN6, ARRB2	87	115	16792	6.71344	1	1	1
GOTERM_BP_DIRECT	GO:0043434~response to peptide hormone	3	0.0221223	0.0213385	GJA1, GNAI2, LRP6	87	44	16792	13.1599	1	1	1
GOTERM_BP_DIRECT	GO:0033209~tumor necrosis factor-mediated signaling pathway	4	0.0294963	0.022701	CD40, PSMB3, PSMD1, PSMA7	87	118	16792	6.54276	1	1	1
GOTERM_BP_DIRECT	GO:0090263~positive regulation of canonical Wnt signaling pathway	4	0.0294963	0.0237128	PSMB3, PSMD1, PSMA7, LRP6	87	120	16792	6.43372	1	1	1
GOTERM_BP_DIRECT	GO:0034392~negative regulation of smooth muscle cell apoptotic process	2	0.0147482	0.0253495	ARRB2, LRP6	87	5	16792	77.2046	1	1	1
GOTERM_BP_DIRECT	GO:0006521~regulation of cellular amino acid metabolic process	3	0.0221223	0.0281061	PSMB3, PSMD1, PSMA7	87	51	16792	11.3536	1	1	1
GOTERM_BP_DIRECT	GO:0097066~response to thyroid hormone	2	0.0147482	0.0303426	ANXA2, HPN	87	6	16792	64.3372	1	1	1
GOTERM_BP_DIRECT	GO:0008284~positive regulation of cell proliferation	7	0.0516186	0.0323215	CBX8, CTF1, EPCAM, ID4, MAPK1, PTPN6, GNAI2	87	466	16792	2.89931	1	1	1
GOTERM_BP_DIRECT	GO:0006749~glutathione metabolic process	3	0.0221223	0.0333964	GSTM4, CLIC3, GSTP1	87	56	16792	10.3399	1	1	1
GOTERM_BP_DIRECT	GO:0051259~protein oligomerization	3	0.0221223	0.0356131	GJA1, GJB1, CAV2	87	58	16792	9.98335	1	1	1
GOTERM_BP_DIRECT	GO:0016264~gap junction assembly	2	0.0147482	0.0402532	GJA1, GJB1	87	8	16792	48.2529	1	1	1
GOTERM_BP_DIRECT	GO:0032872~regulation of stress-activated MAPK cascade	2	0.0147482	0.0402532	GSTP1, MAPK1	87	8	16792	48.2529	1	1	1
GOTERM_BP_DIRECT	GO:0050852~T cell receptor signaling pathway	4	0.0294963	0.0404035	PSMB3, MAPK1, PSMD1, PSMA7	87	148	16792	5.21653	1	1	1
GOTERM_BP_DIRECT	GO:0002479~antigen processing and presentation of exogenous peptide antigen via MHC class I, TAP-dependent	3	0.0221223	0.0413949	PSMB3, PSMD1, PSMA7	87	63	16792	9.19102	1	1	1
GOTERM_BP_DIRECT	GO:0038061~NIK/NF-kappaB signaling	3	0.0221223	0.0450218	PSMB3, PSMD1, PSMA7	87	66	16792	8.77325	1	1	1
GOTERM_BP_DIRECT	GO:0032691~negative regulation of interleukin-1 beta production	2	0.0147482	0.0500636	GSTP1, ARRB2	87	10	16792	38.6023	1	1	1
GOTERM_BP_DIRECT	GO:0090090~negative regulation of canonical Wnt signaling pathway	4	0.0294963	0.0512423	PSMB3, PSMD1, PSMA7, LRP6	87	163	16792	4.73648	1	1	1
GOTERM_BP_DIRECT	GO:0015031~protein transport	6	0.0442445	0.0521156	SERP2, RAB38, ARRB2, RAB17, RAB7B, SNX7	87	395	16792	2.93182	1	1	1
GOTERM_BP_DIRECT	GO:0038095~Fc-epsilon receptor signaling pathway	4	0.0294963	0.0633443	PSMB3, MAPK1, PSMD1, PSMA7	87	178	16792	4.33734	1	1	1
GOTERM_BP_DIRECT	GO:0033630~positive regulation of cell adhesion mediated by integrin	2	0.0147482	0.0645937	RAC3, PTPN6	87	13	16792	29.6941	1	1	1
GOTERM_BP_DIRECT	GO:0016032~viral process	5	0.0368704	0.0674337	XPO1, YWHAB, PSMB3, MAPK1, PSMA7	87	299	16792	3.22762	1	1	1
GOTERM_BP_DIRECT	GO:0042176~regulation of protein catabolic process	2	0.0147482	0.0693881	XPO1, PSMD1	87	14	16792	27.5731	1	1	1
GOTERM_BP_DIRECT	GO:0043403~skeletal muscle tissue regeneration	2	0.0147482	0.0741582	GJA1, SOX15	87	15	16792	25.7349	1	1	1
GOTERM_BP_DIRECT	GO:0006337~nucleosome disassembly	2	0.0147482	0.083626	SUPT16H, HIST3H2A	87	17	16792	22.7072	1	1	1
GOTERM_BP_DIRECT	GO:0071901~negative regulation of protein serine/threonine kinase activity	2	0.0147482	0.088324	CDKN1C, LRP6	87	18	16792	21.4457	1	1	1
GOTERM_BP_DIRECT	GO:0006414~translational elongation	2	0.0147482	0.088324	EEF1A1, EEF2	87	18	16792	21.4457	1	1	1
GOTERM_BP_DIRECT	GO:0006469~negative regulation of protein kinase activity	3	0.0221223	0.0915029	DBNDD2, GSTP1, LRP6	87	99	16792	5.84883	1	1	1
GOTERM_BP_DIRECT	GO:0048260~positive regulation of receptor-mediated endocytosis	2	0.0147482	0.0929981	ANXA2, KIF3A	87	19	16792	20.317	1	1	1

## Sheet: NCILFS
Category	Term	Count	%	PValue	Genes	List Total	Pop Hits	Pop Total	Fold Enrichment	Bonferroni	Benjamini	FDR
GOTERM_BP_DIRECT	GO:0000398~mRNA splicing, via spliceosome	90	0.523438	1.28832e-164	ISY1, EIF4A3, HNRNPU, YBX1, PRPF19, USP39, ELAVL1, ELAVL2, SART1, SNRPD1, DHX15, DHX16, TXNL4A, BCAS2, CTNNBL1, AQR, NCBP1, NCBP2, BUD31, PRPF40A, PLRG1, GTF2F2, SRRM1, PRPF4, HNRNPUL1, HNRNPH1, PRPF3, SNRPG, SRSF3, CD2BP2, PPIE, PPIH, SNRPA1, HNRNPH2, SRSF5, DNAJC8, SNRPF, SRSF7, SNRPA, RBM22, SNRPB, SF3B5, SF3B2, SF3B3, SRSF1, PRPF8, U2AF1L4, POLR2A, FIP1L1, POLR2C, POLR2D, PCBP2, POLR2E, CSTF1…	99	222	16792	68.7633	3.01467e-162	3.01467e-162	2.47358e-162
GOTERM_BP_DIRECT	GO:0010467~gene expression	25	0.1454	3.32557e-42	HNRNPU, POLR2A, POLR2C, PCBP2, POLR2D, POLR2E, POLR2F, POLR2G, POLR2H, HNRNPA1, POLR2I, POLR2K, POLR2L, HNRNPA0, NCBP1, NCBP2, GTF2F2, HNRNPL, HNRNPM, HNRNPH1, HNRNPF, HNRNPA2B1, HNRNPH2, HNRNPC, RBMX	99	48	16792	88.3418	7.78184e-40	3.89092e-40	3.19255e-40
GOTERM_BP_DIRECT	GO:0008380~RNA splicing	27	0.157032	1.99549e-30	SF3B2, SF3B3, EIF4A3, USP39, PRPF8, PUF60, SNRPD1, DHX15, DHX16, SRSF11, BCAS2, SF3A3, SF3A2, NCBP1, NCBP2, SRRM1, PRPF4, SNRNP40, LSM6, PRPF3, SNRPG, SNRPA1, RNPS1, SNRPF, HNRNPC, SRSF7, SNRPB	99	166	16792	27.5882	4.66946e-28	1.55649e-28	1.27712e-28
GOTERM_BP_DIRECT	GO:0006397~mRNA processing	24	0.139584	7.33939e-25	SF3A3, SF3B2, SF3A1, SF3A2, SF3B3, SRSF1, LSM5, USP39, PRPF8, LSM3, SRRM1, WDR33, HNRNPL, PUF60, PRPF3, HNRNPA2B1, DHX15, SRSF5, HNRNPA1, SRSF7, SMNDC1, BCAS2, SRSF11, HNRNPA0	99	179	16792	22.7418	1.71742e-22	4.29354e-23	3.52291e-23
GOTERM_BP_DIRECT	GO:0006369~termination of RNA polymerase II transcription	18	0.104688	2.68336e-24	CPSF7, NCBP1, NCBP2, ALYREF, EIF4A3, SRSF1, SRRM1, FIP1L1, CSTF1, SNRPG, DHX38, SRSF3, RNPS1, SNRPF, SRSF5, SRSF7, SRSF11, SNRPB	99	64	16792	47.7045	6.27905e-22	1.25581e-22	1.03041e-22
GOTERM_BP_DIRECT	GO:0008543~fibroblast growth factor receptor signaling pathway	17	0.0988717	1.50875e-20	NCBP1, NCBP2, GTF2F2, HNRNPM, POLR2A, HNRNPH1, HNRNPF, POLR2C, POLR2D, POLR2E, POLR2F, POLR2G, POLR2H, HNRNPA1, POLR2I, POLR2K, POLR2L	99	82	16792	35.1643	3.53048e-18	5.27958e-19	4.33197e-19
GOTERM_BP_DIRECT	GO:0031124~mRNA 3'-end processing	15	0.0872397	1.57936e-20	CPSF7, NCBP1, NCBP2, ALYREF, EIF4A3, SRSF1, SRRM1, FIP1L1, CSTF1, DHX38, SRSF3, RNPS1, SRSF5, SRSF7, SRSF11	99	50	16792	50.8848	3.69571e-18	5.27958e-19	4.33197e-19
GOTERM_BP_DIRECT	GO:0006370~7-methylguanosine mRNA capping	13	0.0756078	2.47548e-19	NCBP1, NCBP2, GTF2F2, POLR2A, POLR2C, POLR2D, POLR2E, POLR2F, POLR2G, POLR2H, POLR2I, POLR2K, POLR2L	99	33	16792	66.8185	5.79263e-17	7.24078e-18	5.94116e-18
GOTERM_BP_DIRECT	GO:0006283~transcription-coupled nucleotide-excision repair	15	0.0872397	6.80541e-18	ISY1, AQR, PRPF19, XAB2, POLR2A, POLR2C, POLR2D, POLR2E, PPIE, POLR2F, POLR2G, POLR2H, POLR2I, POLR2K, POLR2L	99	74	16792	34.3817	1.59246e-15	1.76941e-16	1.45182e-16
GOTERM_BP_DIRECT	GO:0006405~RNA export from nucleus	13	0.0756078	2.73316e-16	NCBP1, NCBP2, ALYREF, EIF4A3, SRSF1, SRRM1, DHX38, SRSF3, RNPS1, SRSF5, HNRNPA1, SRSF7, SRSF11	99	55	16792	40.0911	5.19584e-14	6.3956e-15	5.24767e-15
GOTERM_BP_DIRECT	GO:0050434~positive regulation of viral transcription	11	0.0639758	5.18179e-16	POLR2A, POLR2C, POLR2D, POLR2E, POLR2F, POLR2G, POLR2H, POLR2I, GTF2F2, POLR2K, POLR2L	99	29	16792	64.3372	1.29896e-13	1.10231e-14	9.04458e-15
GOTERM_BP_DIRECT	GO:0042795~snRNA transcription from RNA polymerase II promoter	13	0.0756078	6.24569e-15	NCBP1, NCBP2, GTF2F2, POLR2A, POLR2C, POLR2D, POLR2E, POLR2F, POLR2G, POLR2H, POLR2I, POLR2K, POLR2L	99	70	16792	31.5001	1.45484e-12	1.21791e-13	9.99311e-14
GOTERM_BP_DIRECT	GO:0000375~RNA splicing, via transesterification reactions	10	0.0581598	1.02264e-14	SF3A3, PRPF4, SNRNP40, SF3B3, PRPF3, TXNL4A, PRPF8, SMNDC1, BCAS2, SRRM1	99	25	16792	67.8465	2.39009e-12	1.84076e-13	1.51037e-13
GOTERM_BP_DIRECT	GO:0006406~mRNA export from nucleus	14	0.0814238	1.87424e-14	NCBP1, NCBP2, ALYREF, EIF4A3, SRSF1, SRRM1, FIP1L1, HNRNPA2B1, DHX38, SRSF3, RNPS1, SRSF5, SRSF7, SRSF11	99	100	16792	23.7463	4.39049e-12	3.13265e-13	2.57038e-13
GOTERM_BP_DIRECT	GO:0006368~transcription elongation from RNA polymerase II promoter	13	0.0756078	8.36252e-14	NCBP1, NCBP2, GTF2F2, POLR2A, POLR2C, POLR2D, POLR2E, POLR2F, POLR2G, POLR2H, POLR2I, POLR2K, POLR2L	99	86	16792	25.6397	1.95624e-11	1.30455e-12	1.0704e-12
GOTERM_BP_DIRECT	GO:0006396~RNA processing	12	0.0697918	9.89571e-12	HNRNPL, PRPF4, SNRNP40, SF3A1, HNRNPUL1, HNRNPH1, SNRPD1, HNRNPF, CSTF1, HNRNPU, U2SURP, CHERP	99	97	16792	20.9834	2.31561e-09	1.44725e-10	1.18749e-10
GOTERM_BP_DIRECT	GO:0031047~gene silencing by RNA	12	0.0697918	4.40379e-11	POLR2A, NCBP1, NCBP2, POLR2C, POLR2D, POLR2E, POLR2F, POLR2G, POLR2H, POLR2I, POLR2K, POLR2L	99	111	16792	18.3369	1.03049e-08	6.06168e-10	4.97369e-10
GOTERM_BP_DIRECT	GO:0035019~somatic stem cell population maintenance	10	0.0581598	1.3183e-10	POLR2A, POLR2C, POLR2D, POLR2E, POLR2F, POLR2G, POLR2H, POLR2I, POLR2K, POLR2L	99	65	16792	26.0948	3.08483e-08	1.71379e-09	1.40619e-09
GOTERM_BP_DIRECT	GO:0006367~transcription initiation from RNA polymerase II promoter	11	0.0639758	1.94349e-08	POLR2A, POLR2C, POLR2D, POLR2E, POLR2F, POLR2G, POLR2H, POLR2I, GTF2F2, POLR2K, POLR2L	99	152	16792	12.2749	4.54775e-06	2.39356e-07	1.96395e-07
GOTERM_BP_DIRECT	GO:0045292~mRNA cis splicing, via spliceosome	5	0.0290799	2.22979e-07	SART1, NCBP1, NCBP2, WBP4, RBM22	99	10	16792	84.8081	5.21756e-05	2.60885e-06	2.14059e-06
GOTERM_BP_DIRECT	GO:0000244~spliceosomal tri-snRNP complex assembly	5	0.0290799	5.20898e-07	PRPF3, CD2BP2, PRPF31, PRPF19, PRPF8	99	12	16792	70.6734	0.000121883	5.49086e-06	4.50532e-06
GOTERM_BP_DIRECT	GO:0008334~histone mRNA metabolic process	5	0.0290799	5.20898e-07	NCBP1, NCBP2, SNRPG, SNRPF, SNRPB	99	12	16792	70.6734	0.000121883	5.49086e-06	4.50532e-06
GOTERM_BP_DIRECT	GO:0000387~spliceosomal snRNP assembly	6	0.0348959	5.397e-07	SART1, SNRPD1, SNRPG, SNRPF, RBM22, SNRPB	99	28	16792	36.3463	0.000126282	5.49086e-06	4.50532e-06
GOTERM_BP_DIRECT	GO:0006366~transcription from RNA polymerase II promoter	15	0.0872397	1.60361e-06	NCBP1, NCBP2, YBX1, GTF2F2, POLR2A, POLR2C, POLR2D, POLR2E, POLR2F, POLR2G, POLR2H, POLR2I, RBMX, POLR2K, POLR2L	99	513	16792	4.95954	0.000375174	1.56352e-05	1.28289e-05
GOTERM_BP_DIRECT	GO:0051170~nuclear import	5	0.0290799	3.13464e-06	SNRPD1, SNRPG, SNRPF, HNRNPA1, SNRPB	99	18	16792	47.1156	0.000733238	2.93402e-05	2.4074e-05
GOTERM_BP_DIRECT	GO:0000389~mRNA 3'-splice site recognition	4	0.0232639	6.63318e-06	SF3A3, ISY1, SF3A1, SF3A2	99	7	16792	96.9235	0.00155097	5.96987e-05	4.89835e-05
GOTERM_BP_DIRECT	GO:0000245~spliceosomal complex assembly	5	0.0290799	1.47757e-05	SNRPD1, SNRPG, USP39, TXNL4A, PRPF19	99	26	16792	32.6185	0.00345157	0.000128056	0.000105072
GOTERM_BP_DIRECT	GO:0006362~transcription elongation from RNA polymerase I promoter	5	0.0290799	2.6605e-05	POLR2E, POLR2F, POLR2H, POLR2K, POLR2L	99	30	16792	28.2694	0.00620631	0.000222342	0.000182434
GOTERM_BP_DIRECT	GO:0006363~termination of RNA polymerase I transcription	5	0.0290799	3.04102e-05	POLR2E, POLR2F, POLR2H, POLR2K, POLR2L	99	31	16792	27.3574	0.00709083	0.000239803	0.000196761
GOTERM_BP_DIRECT	GO:0033120~positive regulation of RNA splicing	4	0.0232639	3.07439e-05	POLR2A, SRSF1, SRSF5, RBM22	99	11	16792	61.6786	0.00716838	0.000239803	0.000196761
GOTERM_BP_DIRECT	GO:0006383~transcription from RNA polymerase III promoter	5	0.0290799	3.9196e-05	POLR2E, POLR2F, POLR2H, POLR2K, POLR2L	99	33	16792	25.6994	0.00913012	0.000286621	0.000235176
GOTERM_BP_DIRECT	GO:0006361~transcription initiation from RNA polymerase I promoter	5	0.0290799	3.9196e-05	POLR2E, POLR2F, POLR2H, POLR2K, POLR2L	99	33	16792	25.6994	0.00913012	0.000286621	0.000235176
GOTERM_BP_DIRECT	GO:0048026~positive regulation of mRNA splicing, via spliceosome	4	0.0232639	8.33519e-05	HSPA8, EIF4A3, PRPF19, RBMX	99	15	16792	45.231	0.0193162	0.000591041	0.000484957
GOTERM_BP_DIRECT	GO:1900363~regulation of mRNA polyadenylation	3	0.0174479	0.000100758	NCBP1, NCBP2, SNRPA	99	3	16792	169.616	0.0233029	0.000693455	0.000568989
GOTERM_BP_DIRECT	GO:0032481~positive regulation of type I interferon production	5	0.0290799	0.000220884	POLR2E, POLR2F, POLR2H, POLR2K, POLR2L	99	51	16792	16.629	0.0503793	0.00147677	0.00121171
GOTERM_BP_DIRECT	GO:0048025~negative regulation of mRNA splicing, via spliceosome	4	0.0232639	0.000237527	HNRNPA2B1, RNPS1, SRSF7, RBMX	99	21	16792	32.3078	0.0540711	0.00154392	0.00126681
GOTERM_BP_DIRECT	GO:0045815~positive regulation of gene expression, epigenetic	5	0.0290799	0.000469489	POLR2E, POLR2F, POLR2H, POLR2K, POLR2L	99	62	16792	13.6787	0.104064	0.0029692	0.00243627
GOTERM_BP_DIRECT	GO:0043928~exonucleolytic nuclear-transcribed mRNA catabolic process involved in deadenylation-dependent decay	4	0.0232639	0.000630855	LSM6, LSM5, LSM3, LSM2	99	29	16792	23.3953	0.137281	0.00388474	0.00318748
GOTERM_BP_DIRECT	GO:0098789~pre-mRNA cleavage required for polyadenylation	3	0.0174479	0.000922648	NCBP1, NCBP2, CSTF2T	99	8	16792	63.6061	0.194264	0.00553589	0.00454227
GOTERM_BP_DIRECT	GO:0000381~regulation of alternative mRNA splicing, via spliceosome	4	0.0232639	0.00140215	HNRNPL, SF3A1, RNPS1, RBMX	99	38	16792	17.8543	0.279878	0.00820259	0.00673033
GOTERM_BP_DIRECT	GO:0051168~nuclear export	3	0.0174479	0.00179176	NCBP1, NCBP2, HNRNPA1	99	11	16792	46.259	0.342722	0.0102261	0.00839069
GOTERM_BP_DIRECT	GO:0032211~negative regulation of telomere maintenance via telomerase	3	0.0174479	0.00214195	HNRNPU, HNRNPC, HNRNPA1	99	12	16792	42.404	0.394532	0.0119337	0.00979177
GOTERM_BP_DIRECT	GO:0000380~alternative mRNA splicing, via spliceosome	3	0.0174479	0.00293093	HNRNPM, SRSF1, PQBP1	99	14	16792	36.3463	0.496838	0.0159497	0.0130869
GOTERM_BP_DIRECT	GO:0006376~mRNA splice site selection	3	0.0174479	0.00433067	SRSF1, SRSF5, RBMX	99	17	16792	29.9323	0.637806	0.0225195	0.0184775
GOTERM_BP_DIRECT	GO:0070935~3'-UTR-mediated mRNA stabilization	3	0.0174479	0.00433067	HNRNPC, ELAVL1, HNRNPA0	99	17	16792	29.9323	0.637806	0.0225195	0.0184775
GOTERM_BP_DIRECT	GO:0000349~generation of catalytic spliceosome for first transesterification step	2	0.011632	0.0116385	XAB2, PRPF19	99	2	16792	169.616	0.93539	0.0579449	0.0475446
GOTERM_BP_DIRECT	GO:0072422~signal transduction involved in DNA damage checkpoint	2	0.011632	0.0116385	CDC5L, PRPF19	99	2	16792	169.616	0.93539	0.0579449	0.0475446
GOTERM_BP_DIRECT	GO:0043484~regulation of RNA splicing	3	0.0174479	0.0123543	HNRNPH1, HNRNPF, PQBP1	99	29	16792	17.5465	0.945465	0.0602272	0.0494172
GOTERM_BP_DIRECT	GO:0001649~osteoblast differentiation	4	0.0232639	0.0229681	ALYREF, HNRNPU, HNRNPC, RBMX	99	104	16792	6.5237	0.995648	0.109685	0.0899976
GOTERM_BP_DIRECT	GO:0000413~protein peptidyl-prolyl isomerization	3	0.0174479	0.0260677	PPIL1, PPIE, PPIH	99	43	16792	11.8337	0.997931	0.121997	0.1001
GOTERM_BP_DIRECT	GO:0070934~CRD-mediated mRNA stabilization	2	0.011632	0.0288453	HNRNPU, YBX1	99	5	16792	67.8465	0.99894	0.132349	0.108594
GOTERM_BP_DIRECT	GO:0000184~nuclear-transcribed mRNA catabolic process, nonsense-mediated decay	4	0.0232639	0.0324585	NCBP1, NCBP2, EIF4A3, RNPS1	99	119	16792	5.70138	0.999557	0.146063	0.119847
GOTERM_BP_DIRECT	GO:0006356~regulation of transcription from RNA polymerase I promoter	2	0.011632	0.0345148	POLR2K, POLR2L	99	6	16792	56.5387	0.999731	0.149564	0.122719
GOTERM_BP_DIRECT	GO:0031442~positive regulation of mRNA 3'-end processing	2	0.011632	0.0345148	NCBP1, NCBP2	99	6	16792	56.5387	0.999731	0.149564	0.122719
GOTERM_BP_DIRECT	GO:0006379~mRNA cleavage	2	0.011632	0.0678501	CSTF1, WDR33	99	12	16792	28.2694	1	0.288671	0.236858
GOTERM_BP_DIRECT	GO:0045948~positive regulation of translational initiation	2	0.011632	0.0840879	POLR2D, POLR2G	99	15	16792	22.6155	1	0.351367	0.288301
GOTERM_BP_DIRECT	GO:0006457~protein folding	4	0.0232639	0.0882874	HSPA8, PPIL1, PPIE, PPIH	99	180	16792	3.76925	1	0.362443	0.297389

## Sheet: PLS-DA
Category	Term	Count	%	PValue	Genes	List Total	Pop Hits	Pop Total	Fold Enrichment	Bonferroni	Benjamini	FDR
KEGG_PATHWAY	hsa00982:Drug metabolism - cytochrome P450	5	0.0347029	0.000323966	GSTM4, ALDH3A1, GSTM2, GSTP1, AOX1	35	68	6879	14.4517	0.0356395	0.0366082	0.0366082
GOTERM_CC_DIRECT	GO:0070062~extracellular exosome	29	0.201277	0.000376192	CD40, CLIC3, EPHA10, GSTP1, HAAO, HPN, QPRT, CAPG, DMKN, GNAI2, EFNB1, LGALS3, GJA1, EFEMP2, S100A16, RAC3, AOX1, GSTM2, ANXA2, EEF2, TUBA4A, GATM, HIST3H2A, RAB34, S100A6, TRIP10, RAB17, PLP2, SMPDL3B	96	2811	18224	1.95844	0.0527402	0.0541717	0.0541717
GOTERM_MF_DIRECT	GO:0004364~glutathione transferase activity	4	0.0277624	0.00090361	GSTM4, GSTM2, CLIC3, GSTP1	93	35	16881	20.7447	0.165401	0.12476	0.12476
GOTERM_MF_DIRECT	GO:0043295~glutathione binding	3	0.0208218	0.00156504	GSTM4, GSTM2, GSTP1	93	11	16881	49.5044	0.268935	0.12476	0.12476
GOTERM_MF_DIRECT	GO:0015075~ion transmembrane transporter activity	3	0.0208218	0.00187139	GJA1, S100A6, PLP2	93	12	16881	45.379	0.312456	0.12476	0.12476
GOTERM_BP_DIRECT	GO:0006749~glutathione metabolic process	4	0.0277624	0.00336167	GSTM4, GSTM2, CLIC3, GSTP1	91	56	16792	13.1805	0.883716	1	1
GOTERM_CC_DIRECT	GO:0045121~membrane raft	6	0.0416435	0.00447591	EFNB1, GJA1, ANXA2, CAV2, EEF2, GNAI2	96	206	18224	5.52913	0.47585	0.322266	0.322266
GOTERM_MF_DIRECT	GO:0005525~GTP binding	8	0.0555247	0.00499048	RAB34, RAC3, RAB17, EEF2, RND2, RAB7B, TUBA4A, GNAI2	93	384	16881	3.78159	0.632339	0.249524	0.249524
KEGG_PATHWAY	hsa00980:Metabolism of xenobiotics by cytochrome P450	4	0.0277624	0.00562961	GSTM4, ALDH3A1, GSTM2, GSTP1	35	74	6879	10.6239	0.468631	0.263398	0.263398
GOTERM_BP_DIRECT	GO:1901687~glutathione derivative biosynthetic process	3	0.0208218	0.00612036	GSTM4, GSTM2, GSTP1	91	22	16792	25.1628	0.980217	1	1
KEGG_PATHWAY	hsa05204:Chemical carcinogenesis	4	0.0277624	0.00699287	GSTM4, ALDH3A1, GSTM2, GSTP1	35	80	6879	9.82714	0.544315	0.263398	0.263398
GOTERM_MF_DIRECT	GO:0003924~GTPase activity	6	0.0416435	0.00908499	RAC3, RAB17, EEF2, RND2, TUBA4A, GNAI2	93	234	16881	4.65426	0.838831	0.3634	0.3634
GOTERM_BP_DIRECT	GO:0007169~transmembrane receptor protein tyrosine kinase signaling pathway	4	0.0277624	0.0148656	NTF4, DOK4, MATK, ROR2	91	96	16792	7.68864	0.99993	1	1
GOTERM_CC_DIRECT	GO:0048471~perinuclear region of cytoplasm	9	0.0624653	0.0157724	RNF128, ANXA2, CAV2, HFE, RAB34, S100A6, TRIP10, RAC3, MEIS2	96	621	18224	2.75121	0.898666	0.757076	0.757076
GOTERM_BP_DIRECT	GO:0018916~nitrobenzene metabolic process	2	0.0138812	0.0212689	GSTM4, GSTM2	91	4	16792	92.2637	0.999999	1	1
GOTERM_BP_DIRECT	GO:0006461~protein complex assembly	4	0.0277624	0.0244391	CD40, HFE, REPS2, CAPG	91	116	16792	6.36302	1	1	1
KEGG_PATHWAY	hsa00480:Glutathione metabolism	3	0.0208218	0.0259928	GSTM4, GSTM2, GSTP1	35	51	6879	11.5613	0.947645	0.734298	0.734298
GOTERM_BP_DIRECT	GO:0097066~response to thyroid hormone	2	0.0138812	0.031735	ANXA2, HPN	91	6	16792	61.5092	1	1	1
GOTERM_CC_DIRECT	GO:0005887~integral component of plasma membrane	14	0.0971682	0.0317958	SLC14A1, CD40, EPHA10, CAV2, HFE, HPN, SLC52A1, IL17RE, EFNB1, GJA1, PDPN, ROR2, SLC19A1, SLC16A5	96	1415	18224	1.87821	0.990467	0.917271	0.917271
GOTERM_CC_DIRECT	GO:0005769~early endosome	5	0.0347029	0.0318497	GJA1, ANXA2, HFE, RAB17, RND2	96	229	18224	4.14483	0.990543	0.917271	0.917271
GOTERM_MF_DIRECT	GO:0001665~alpha-N-acetylgalactosaminide alpha-2,6-sialyltransferase activity	2	0.0138812	0.0322619	ST6GALNAC2, ST6GALNAC4	93	6	16881	60.5054	0.998582	0.874991	0.874991
GOTERM_MF_DIRECT	GO:0005372~water transmembrane transporter activity	2	0.0138812	0.0322619	SLC14A1, PDPN	93	6	16881	60.5054	0.998582	0.874991	0.874991
GOTERM_BP_DIRECT	GO:0042733~embryonic digit morphogenesis	3	0.0208218	0.0362877	GJA1, HOXD13, ROR2	91	56	16792	9.8854	1	1	1
GOTERM_BP_DIRECT	GO:0042178~xenobiotic catabolic process	2	0.0138812	0.0369265	GSTM4, GSTM2	91	7	16792	52.7221	1	1	1
GOTERM_BP_DIRECT	GO:1900121~negative regulation of receptor binding	2	0.0138812	0.0369265	ANXA2, HFE	91	7	16792	52.7221	1	1	1
GOTERM_BP_DIRECT	GO:0001501~skeletal system development	4	0.0277624	0.0373345	CDKN1C, HOXD13, TP63, DLL3	91	137	16792	5.38766	1	1	1
GOTERM_MF_DIRECT	GO:0008517~folic acid transporter activity	2	0.0138812	0.0375379	PDPN, SLC19A1	93	7	16881	51.8618	0.999525	0.874991	0.874991
GOTERM_BP_DIRECT	GO:0051259~protein oligomerization	3	0.0208218	0.0386846	GJA1, CAV2, QPRT	91	58	16792	9.54452	1	1	1
GOTERM_MF_DIRECT	GO:0048306~calcium-dependent protein binding	3	0.0208218	0.039875	ANXA2, S100A6, RAC3	93	58	16881	9.38877	0.999708	0.874991	0.874991
GOTERM_BP_DIRECT	GO:0045669~positive regulation of osteoblast differentiation	3	0.0208218	0.0411403	GJA1, ID4, TP63	91	60	16792	9.22637	1	1	1
GOTERM_BP_DIRECT	GO:0048672~positive regulation of collateral sprouting	2	0.0138812	0.0420904	BCL11A, RND2	91	8	16792	46.1319	1	1	1
GOTERM_BP_DIRECT	GO:0015884~folic acid transport	2	0.0138812	0.0420904	PDPN, SLC19A1	91	8	16792	46.1319	1	1	1
GOTERM_BP_DIRECT	GO:0050773~regulation of dendrite development	2	0.0138812	0.0420904	BCL11A, RAB17	91	8	16792	46.1319	1	1	1
GOTERM_BP_DIRECT	GO:0007264~small GTPase mediated signal transduction	5	0.0347029	0.0432361	RAB34, RAC3, RAB17, RND2, RAB7B	91	246	16792	3.75056	1	1	1
GOTERM_MF_DIRECT	GO:0005102~receptor binding	6	0.0416435	0.0437496	GSTM2, GJA1, AMACR, HFE, MATK, APOF	93	353	16881	3.08526	0.99987	0.874991	0.874991
GOTERM_CC_DIRECT	GO:0031234~extrinsic component of cytoplasmic side of plasma membrane	3	0.0208218	0.0490569	CAV2, MATK, S100A6	96	68	18224	8.375	0.999285	1	1
GOTERM_MF_DIRECT	GO:0004859~phospholipase inhibitor activity	2	0.0138812	0.0583587	PINLYP, ANXA2	93	11	16881	33.0029	0.999994	1	1
GOTERM_BP_DIRECT	GO:0008152~metabolic process	4	0.0277624	0.0615255	GSTM4, GSTM2, GSTP1, ACSF2	91	168	16792	4.39351	1	1	1
KEGG_PATHWAY	hsa01100:Metabolic pathways	11	0.0763465	0.0650566	ALDH3A1, GATM, AMACR, ETNK2, HAAO, QPRT, AMT, PYCR1, AOX1, UAP1, ST6GALNAC4	35	1219	6879	1.77356	0.999465	1	1
GOTERM_BP_DIRECT	GO:2000273~positive regulation of receptor activity	2	0.0138812	0.0675022	ANXA2, HFE	91	13	16792	28.3888	1	1	1
GOTERM_CC_DIRECT	GO:0016323~basolateral plasma membrane	4	0.0277624	0.0679225	SLC14A1, ANXA2, RAB17, SLC19A1	96	180	18224	4.21852	0.99996	1	1
GOTERM_MF_DIRECT	GO:0044548~S100 protein binding	2	0.0138812	0.0686014	ANXA2, S100A6	93	13	16881	27.9256	0.999999	1	1
KEGG_PATHWAY	hsa04540:Gap junction	3	0.0208218	0.069723	GJA1, TUBA4A, GNAI2	35	88	6879	6.70032	0.999695	1	1
GOTERM_BP_DIRECT	GO:0043403~skeletal muscle tissue regeneration	2	0.0138812	0.0774792	GJA1, SOX15	91	15	16792	24.6037	1	1	1
GOTERM_CC_DIRECT	GO:0001726~ruffle	3	0.0208218	0.0802012	ANXA2, PDPN, S100A6	96	90	18224	6.32778	0.999994	1	1
GOTERM_MF_DIRECT	GO:0005515~protein binding	56	0.388673	0.0825264	CDKN1C, CD40, CLIC3, HFE, DMKN, RND2, SERP2, LGALS3, GJA1, EFEMP2, SOX15, RAC3, ZNF488, TP63, ANXA2, FBXO17, MATK, IL17RE, TUBA4A, ALDH3A1, VSNL1, DOK4, RNF128, RAB34, S100A6, CXORF57, ROR2, L3MBTL4, CTF1, EPHA10, GSTP1, HAAO, HPN, CAPG, GNAI2, NTF4, EFNB1, EFS, S100A16, REPS2, SNX7, LURAP1, BEND5, GSTM4, APOBEC3C, RPL39L, GSTM2, CAV2, PYCR1, EEF2, MEIS2, ACSF2, ID4, TRIP10, RAB17, PLP2	93	8785	16881	1.15707	1	1	1
GOTERM_BP_DIRECT	GO:0043651~linoleic acid metabolic process	2	0.0138812	0.0873507	GSTM2, GSTP1	91	17	16792	21.7091	1	1	1
GOTERM_BP_DIRECT	GO:0001574~ganglioside biosynthetic process	2	0.0138812	0.0922471	ST6GALNAC2, ST6GALNAC4	91	18	16792	20.5031	1	1	1
GOTERM_BP_DIRECT	GO:0060384~innervation	2	0.0138812	0.0922471	NTF4, LRIG1	91	18	16792	20.5031	1	1	1
GOTERM_CC_DIRECT	GO:0002080~acrosomal membrane	2	0.0138812	0.0945774	CAV2, RND2	96	19	18224	19.9825	0.999999	1	1
GOTERM_MF_DIRECT	GO:0005509~calcium ion binding	8	0.0555247	0.0961623	CGREF1, EFEMP2, VSNL1, ANXA2, S100A16, REPS2, S100A6, DLL3	93	717	16881	2.02528	1	1	1
GOTERM_BP_DIRECT	GO:0048260~positive regulation of receptor-mediated endocytosis	2	0.0138812	0.0971176	ANXA2, HFE	91	19	16792	19.4239	1	1	1
GOTERM_CC_DIRECT	GO:0042470~melanosome	3	0.0208218	0.0975434	ANXA2, CAPG, RAB17	96	101	18224	5.63861	1	1	1
GOTERM_MF_DIRECT	GO:0008373~sialyltransferase activity	2	0.0138812	0.098673	ST6GALNAC2, ST6GALNAC4	93	19	16881	19.107	1	1	1

## Sheet: ReliefF
Category	Term	Count	%	PValue	Genes	List Total	Pop Hits	Pop Total	Fold Enrichment	Bonferroni	Benjamini	FDR
GOTERM_MF_DIRECT	GO:0098641~cadherin binding involved in cell-cell adhesion	8	0.0538322	0.000909533	HIST1H3A, ANXA2, TRIM29, EPCAM, CAPG, EEF2, PDLIM5, HSPA1B	91	290	16881	5.11739	0.167148	0.182816	0.182816
GOTERM_BP_DIRECT	GO:0048715~negative regulation of oligodendrocyte differentiation	3	0.0201871	0.0015814	DLX1, DLX2, ID4	93	11	16792	49.2434	0.646476	0.613925	0.613925
GOTERM_CC_DIRECT	GO:0016323~basolateral plasma membrane	6	0.0403741	0.0021864	SLC14A1, ANXA2, EPCAM, RAB17, CDH17, SLC19A1	93	180	18224	6.5319	0.249287	0.25738	0.25738
GOTERM_BP_DIRECT	GO:0042475~odontogenesis of dentin-containing tooth	4	0.0269161	0.00339837	DLX1, DLX2, TP63, NKX2-3	93	55	16792	13.1316	0.893172	0.613925	0.613925
GOTERM_BP_DIRECT	GO:0021766~hippocampus development	4	0.0269161	0.00357662	DLX1, DLX2, WNT3A, ID4	93	56	16792	12.8971	0.905017	0.613925	0.613925
GOTERM_BP_DIRECT	GO:0098609~cell-cell adhesion	7	0.0471032	0.00374345	HIST1H3A, ANXA2, TRIM29, EPCAM, CAPG, EEF2, PDLIM5	93	271	16792	4.66389	0.914911	0.613925	0.613925
GOTERM_CC_DIRECT	GO:0070062~extracellular exosome	25	0.168226	0.00560509	COLEC12, CSTA, CLIC3, EPHA10, GSTP1, HPN, CAPG, DMKN, HIST1H3A, GMDS, S100A16, EPCAM, GALNT7, MARCKSL1, ANXA2, WNT3A, TMEM132A, KRT5, EEF2, F2, TUBA4A, DLK2, HIST3H2A, RAB17, SMPDL3B	93	2811	18224	1.74277	0.521133	0.25738	0.25738
GOTERM_CC_DIRECT	GO:0005913~cell-cell adherens junction	7	0.0471032	0.00589419	HIST1H3A, ANXA2, TRIM29, CAPG, EEF2, PDLIM5, HSPA1B	93	323	18224	4.24675	0.539031	0.25738	0.25738
GOTERM_BP_DIRECT	GO:0009954~proximal/distal pattern formation	3	0.0201871	0.00757706	DLX1, DLX2, TP63	93	24	16792	22.5699	0.993242	0.994111	0.994111
GOTERM_BP_DIRECT	GO:0021893~cerebral cortex GABAergic interneuron fate commitment	2	0.013458	0.0109279	DLX1, DLX2	93	2	16792	180.559	0.999268	1	1
GOTERM_BP_DIRECT	GO:0045746~negative regulation of Notch signaling pathway	3	0.0201871	0.0109502	DLX1, DLX2, DLK2	93	29	16792	18.6785	0.999278	1	1
GOTERM_MF_DIRECT	GO:0005102~receptor binding	7	0.0471032	0.0114657	AMACR, WNT3A, HFE, MATK, APOF, F2, HSPA1B	91	353	16881	3.67858	0.901522	0.945819	0.945819
GOTERM_BP_DIRECT	GO:0008284~positive regulation of cell proliferation	8	0.0538322	0.0140331	ALDH3A1, MARCKSL1, CTF1, WNT3A, EPCAM, MATK, ID4, F2	93	466	16792	3.09973	0.999907	1	1
GOTERM_MF_DIRECT	GO:0005509~calcium ion binding	10	0.0672902	0.0141167	CGREF1, PLCB4, VSNL1, ANXA2, S100A16, REPS2, F2, CDH17, DLK2, DLL3	91	717	16881	2.58725	0.942598	0.945819	0.945819
GOTERM_BP_DIRECT	GO:0021544~subpallium development	2	0.013458	0.0163475	DLX1, DLX2	93	3	16792	120.373	0.99998	1	1
GOTERM_BP_DIRECT	GO:0021882~regulation of transcription from RNA polymerase II promoter involved in forebrain neuron fate commitment	2	0.013458	0.0163475	DLX1, DLX2	93	3	16792	120.373	0.99998	1	1
GOTERM_BP_DIRECT	GO:0006486~protein glycosylation	4	0.0269161	0.0241757	GALNT7, ST6GALNAC2, B3GAT1, DDOST	93	113	16792	6.39147	1	1	1
GOTERM_BP_DIRECT	GO:0097066~response to thyroid hormone	2	0.013458	0.0324306	ANXA2, HPN	93	6	16792	60.1864	1	1	1
GOTERM_BP_DIRECT	GO:2000347~positive regulation of hepatocyte proliferation	2	0.013458	0.0324306	WNT3A, HPN	93	6	16792	60.1864	1	1	1
GOTERM_BP_DIRECT	GO:1900121~negative regulation of receptor binding	2	0.013458	0.0377336	ANXA2, HFE	93	7	16792	51.5883	1	1	1
GOTERM_BP_DIRECT	GO:0050773~regulation of dendrite development	2	0.013458	0.0430079	BCL11A, RAB17	93	8	16792	45.1398	1	1	1
GOTERM_BP_DIRECT	GO:0051963~regulation of synapse assembly	2	0.013458	0.0430079	RAB17, PDLIM5	93	8	16792	45.1398	1	1	1
GOTERM_BP_DIRECT	GO:0000122~negative regulation of transcription from RNA polymerase II promoter	9	0.0605612	0.0436599	CDKN1C, DLX1, DLX2, TRIM29, BCL11A, SOX15, ID4, SIM2, TP63	93	720	16792	2.25699	1	1	1
GOTERM_MF_DIRECT	GO:0002039~p53 binding	3	0.0201871	0.0497076	TRIM29, EEF2, TP63	91	67	16881	8.30622	0.999965	1	1
GOTERM_MF_DIRECT	GO:0039706~co-receptor binding	2	0.013458	0.0520669	WNT3A, HFE	91	10	16881	37.1011	0.999979	1	1
GOTERM_BP_DIRECT	GO:0043281~regulation of cysteine-type endopeptidase activity involved in apoptotic process	2	0.013458	0.0534707	NLRP12, TP63	93	10	16792	36.1118	1	1	1
GOTERM_BP_DIRECT	GO:0010628~positive regulation of gene expression	5	0.0336451	0.0558548	WNT3A, FEV, HFE, HPN, HSPA1B	93	262	16792	3.44579	1	1	1
GOTERM_BP_DIRECT	GO:0042551~neuron maturation	2	0.013458	0.0586597	CDKN1C, FEV	93	11	16792	32.8289	1	1	1
GOTERM_BP_DIRECT	GO:2000273~positive regulation of receptor activity	2	0.013458	0.0689533	ANXA2, HFE	93	13	16792	27.7783	1	1	1
GOTERM_BP_DIRECT	GO:0048712~negative regulation of astrocyte differentiation	2	0.013458	0.0689533	ID4, F2	93	13	16792	27.7783	1	1	1
GOTERM_BP_DIRECT	GO:0050728~negative regulation of inflammatory response	3	0.0201871	0.0697448	NLRP12, MMP26, SMPDL3B	93	79	16792	6.85668	1	1	1
GOTERM_CC_DIRECT	GO:0005615~extracellular space	12	0.0807483	0.0764644	ALDH3A1, CSTA, CPA1, CTF1, ANXA2, WNT3A, HFE, GSTP1, F2, PCSK6, SMPDL3B, CPA6	93	1347	18224	1.74572	0.99997	1	1
GOTERM_BP_DIRECT	GO:0008544~epidermis development	3	0.0201871	0.0791537	NTF4, GJB5, KRT5	93	85	16792	6.37268	1	1	1
GOTERM_BP_DIRECT	GO:0050768~negative regulation of neurogenesis	2	0.013458	0.0841853	WNT3A, DLL3	93	16	16792	22.5699	1	1	1
GOTERM_CC_DIRECT	GO:0005796~Golgi lumen	3	0.0201871	0.0847785	WNT3A, F2, PCSK6	93	96	18224	6.12366	0.999991	1	1
GOTERM_BP_DIRECT	GO:0030193~regulation of blood coagulation	2	0.013458	0.0892076	F2, VAV2	93	17	16792	21.2423	1	1	1
GOTERM_CC_DIRECT	GO:0042470~melanosome	3	0.0201871	0.0924097	ANXA2, CAPG, RAB17	93	101	18224	5.8205	0.999997	1	1
GOTERM_BP_DIRECT	GO:0060384~innervation	2	0.013458	0.0942027	NTF4, LRIG1	93	18	16792	20.0621	1	1	1
GOTERM_BP_DIRECT	GO:0036342~post-anal tail morphogenesis	2	0.013458	0.0942027	WNT3A, TP63	93	18	16792	20.0621	1	1	1
GOTERM_BP_DIRECT	GO:0048260~positive regulation of receptor-mediated endocytosis	2	0.013458	0.0991707	ANXA2, HFE	93	19	16792	19.0062	1	1	1
